# Supplementary material for: Timescales of spontaneous fMRI fluctuations relate to structural connectivity in the brain
Source: Netw Neurosci. 2020 Sep 1;4(3):788–806. doi: 10.1162/netn_a_00151 (PMC7888482; doi:10.1162/netn_a_00151)
Supplement: Supplementary file 2 [file netn-04-788-s002.xlsx]

## Sheet: hctsa_feature_list
ID	MasterID	Name	Key_Words	Code_String	partial_rho	partial_pval	fdr_pval
841	508	'SY_LocalGlobal_kurtosis_unicg500'	'stationarity'	'SY_LocalGlobal_unicg500.kurtosis'	-0.713264	3.18294e-06	0.00674569
7216	1022	'MF_CompareTestSets_y_ss_best_uniform_25_01_1_stdrats_std'	'model,prediction,stationarity'	'MF_CompareTestSets_y_ss_best_uniform_25_01_1.stdrats_std'	-0.686136	1.0445e-05	0.00674569
7196	1021	'MF_CompareTestSets_y_ar_best_uniform_25_01_1_stdrats_std'	'model,prediction,arfit,stationarity'	'MF_CompareTestSets_y_ar_best_uniform_25_01_1.stdrats_std'	-0.682296	1.22345e-05	0.00674569
7217	1022	'MF_CompareTestSets_y_ss_best_uniform_25_01_1_stdrats_iqr'	'model,prediction,stationarity'	'MF_CompareTestSets_y_ss_best_uniform_25_01_1.stdrats_iqr'	-0.674392	1.68188e-05	0.00674569
7236	1023	'MF_CompareTestSets_y_ss_2_uniform_25_01_1_stdrats_std'	'model,prediction,stationarity'	'MF_CompareTestSets_y_ss_2_uniform_25_01_1.stdrats_std'	-0.672902	1.78395e-05	0.00674569
4202	905	'SC_FluctAnal_mag_2_dfa_50_2_logi_resac1'	'scaling'	'SC_FluctAnal_mag_2_dfa_50_2_logi.resac1'	0.664333	2.48773e-05	0.00674569
1680	752	'DN_RemovePoints_absclose_01_ac3diff'	'correlation,outliers'	'DN_RemovePoints_absclose_01.ac3diff'	-0.66303	2.61435e-05	0.00674569
2041	773	'NW_VisibilityGraph_norm_ol90'	'network,visibilityGraph'	'NW_VisibilityGraph_norm.ol90'	0.660233	2.90605e-05	0.00674569
6423	978	'PP_Compare_resample_2_1_gauss1_kd_rmse'	'preprocessing,raw'	'PP_Compare_resample_2_1.gauss1_kd_rmse'	0.657802	3.18304e-05	0.00674569
3797	882	'SB_MotifThree_diffquant_bbcc'	'symbolic,motifs'	'SB_MotifThree_diffquant.bbcc'	0.655777	3.43164e-05	0.00674569
6160	970	'PP_Compare_medianf3_statav4'	'preprocessing,raw,stationarity'	'PP_Compare_medianf3.statav4'	-0.649177	4.36849e-05	0.00674569
2004	772	'NW_VisibilityGraph_horiz_ol90'	'network,visibilityGraph'	'NW_VisibilityGraph_horiz.ol90'	0.648059	4.54824e-05	0.00674569
6396	977	'PP_Compare_resample_1_2_kscn_adiff'	'preprocessing,raw'	'PP_Compare_resample_1_2.kscn_adiff'	-0.647926	4.56999e-05	0.00674569
647	374	'SY_SlidingWindow_sampen_ent10_2'	'stationarity'	'SY_SlidingWindow_sampen_ent10_2'	-0.647138	4.70126e-05	0.00674569
3166	852	'DN_SimpleFit_exp1_AC2_hsqrt'	'distribution,gof,exp1'	'DN_SimpleFit_exp1_hsqrt.resAC2'	-0.646463	4.81625e-05	0.00674569
7237	1023	'MF_CompareTestSets_y_ss_2_uniform_25_01_1_stdrats_iqr'	'model,prediction,stationarity'	'MF_CompareTestSets_y_ss_2_uniform_25_01_1.stdrats_iqr'	-0.64643	4.82197e-05	0.00674569
7372	1028	'MF_CompareAR_1_10_all_minstdfromi'	'model'	'MF_CompareAR_1_10_all.minstdfromi'	-0.643983	5.26133e-05	0.00674569
6442	979	'PP_Iterate_diff_swms5_2_jump'	'preprocessing,raw,stationarity'	'PP_Iterate_diff.swms5_2_jump'	0.640003	6.05298e-05	0.00674569
7197	1021	'MF_CompareTestSets_y_ar_best_uniform_25_01_1_stdrats_iqr'	'model,prediction,arfit,stationarity'	'MF_CompareTestSets_y_ar_best_uniform_25_01_1.stdrats_iqr'	-0.637721	6.55372e-05	0.00674569
6350	976	'PP_Compare_rav10_swms2_2'	'preprocessing,raw,stationarity'	'PP_Compare_rav10.swms2_2'	-0.632604	7.81444e-05	0.00674569
6191	971	'PP_Compare_medianf4_statav4'	'preprocessing,raw,stationarity'	'PP_Compare_medianf4.statav4'	-0.630987	8.25579e-05	0.00674569
2417	798	'FC_Surprise_T2_50_3_udq_500_max'	'information,symbolic'	'FC_Surprise_T2_50_3_udq_500.max'	-0.630907	8.27821e-05	0.00674569
435	716	'IN_AutoMutualInfoStats_diff_20_kraskov1_4_fmmi'	'information,correlation,AMI'	'IN_AutoMutualInfoStats_diff_20_kraskov1_4.fmmi'	-0.629006	8.82682e-05	0.00674569
4850	916	'NL_TISEAN_fnn_mi_10_005_nHood2_2'	'nonlinear,dimension,tisean'	'NL_TISEAN_fnn_mi_10_005.nHood2_2'	-0.625327	9.98259e-05	0.00674569
4823	915	'NL_TISEAN_fnn_ac_10_005_minpfnn'	'nonlinear,dimension,tisean'	'NL_TISEAN_fnn_ac_10_005.minpfnn'	-0.624099	0.000103973	0.00674569
3526	878	'SB_MotifTwo_diff_uduu'	'symbolic,motifs'	'SB_MotifTwo_diff.uduu'	-0.62409	0.000104004	0.00674569
3757	882	'SB_MotifThree_diffquant_aabb'	'symbolic,motifs'	'SB_MotifThree_diffquant.aabb'	0.622998	0.000107824	0.00674569
2028	772	'NW_VisibilityGraph_horiz_kac2'	'network,visibilityGraph'	'NW_VisibilityGraph_horiz.kac2'	0.621117	0.000114697	0.00674569
3160	851	'DN_SimpleFit_exp1_AC1_ks'	'distribution,gof,exp1'	'DN_SimpleFit_exp1_ks.resAC1'	-0.619887	0.000119401	0.00674569
633	360	'SY_SlidingWindow_sampen_s10_2'	'stationarity'	'SY_SlidingWindow_sampen_s10_2'	-0.619663	0.000120274	0.00674569
1936	767	'CO_Embed2_tau_meanspana'	'correlation,embedding,stationarity'	'CO_Embed2_tau.meanspana'	-0.618978	0.000122986	0.00674569
6788	1002	'MF_arfit_1_8_sbc_aerr_min'	'modelfit,arfit'	'MF_arfit_1_8_sbc.aerr_min'	-0.617956	0.000127135	0.00674569
6222	972	'PP_Compare_medianf10_statav4'	'preprocessing,raw,stationarity'	'PP_Compare_medianf10.statav4'	-0.617939	0.000127206	0.00674569
1835	765	'CO_TranslateShape_rectangle_2_pts_twos'	'correlation'	'CO_TranslateShape_rectangle_2_pts.twos'	-0.617675	0.000128299	0.00674569
3730	882	'SB_MotifThree_diffquant_abc'	'symbolic,motifs'	'SB_MotifThree_diffquant.abc'	-0.617108	0.00013067	0.00674569
3769	882	'SB_MotifThree_diffquant_abcb'	'symbolic,motifs'	'SB_MotifThree_diffquant.abcb'	-0.617042	0.000130951	0.00674569
7176	1020	'MF_CompareTestSets_y_ar_4_rand_25_01_1_stdrats_std'	'model,prediction,stationarity'	'MF_CompareTestSets_y_ar_4_rand_25_01_1.stdrats_std'	-0.617008	0.000131094	0.00674569
4774	913	'NL_crptool_fnn_10_2_ac_fnn4'	'nonlinear,dimension,crptool'	'NL_crptool_fnn_10_2_ac.fnn4'	-0.614762	0.000140918	0.00674569
6558	987	'MF_GP_LocalPrediction_covSEiso_covNoise_10_3_20_randomgap_meanabserr_run'	'model,GaussianProcess'	'MF_GP_LocalPrediction_covSEiso_covNoise_10_3_20_randomgap.meanabserr_run'	-0.613627	0.000146127	0.00674569
6116	968	'PP_Compare_diff1_gauss1_kd_resruns'	'preprocessing,raw'	'PP_Compare_diff1.gauss1_kd_resruns'	0.613024	0.000148963	0.00674569
1702	754	'DN_RemovePoints_absclose_08_ac3diff'	'correlation,outliers'	'DN_RemovePoints_absclose_08.ac3diff'	0.612673	0.000150639	0.00674569
3774	882	'SB_MotifThree_diffquant_acba'	'symbolic,motifs'	'SB_MotifThree_diffquant.acba'	-0.612302	0.000152425	0.00674569
4886	917	'NL_TISEAN_fnn_1_10_005_minpfnn'	'nonlinear,dimension,tisean'	'NL_TISEAN_fnn_1_10_005.minpfnn'	-0.611043	0.000158634	0.00674569
3441	872	'EX_MovingThreshold_01_002_mediankickf'	'outliers'	'EX_MovingThreshold_01_002.mediankickf'	-0.6108	0.000159862	0.00674569
4787	914	'NL_crptool_fnn_10_2_1_pdrop'	'nonlinear,dimension,crptool'	'NL_crptool_fnn_10_2_1.pdrop'	-0.610316	0.000162322	0.00674569
4321	908	'SP_Summaries_pgram_hamm_linfitloglog_all_sigrat'	'spectral'	'SP_Summaries_pgram_hamm.linfitloglog_all_sigrat'	0.610282	0.000162498	0.00674569
3746	882	'SB_MotifThree_diffquant_cba'	'symbolic,motifs'	'SB_MotifThree_diffquant.cba'	-0.610269	0.000162567	0.00674569
2228	494	'SY_RangeEvolve_l10'	'stationarity'	'SY_RangeEvolve.l10'	-0.610063	0.000163626	0.00674569
777	500	'SY_LocalGlobal_std_p01'	'stationarity'	'SY_LocalGlobal_p01.std'	-0.608793	0.000170296	0.00674569
6563	987	'MF_GP_LocalPrediction_covSEiso_covNoise_10_3_20_randomgap_maxerrbar'	'model,GaussianProcess'	'MF_GP_LocalPrediction_covSEiso_covNoise_10_3_20_randomgap.maxerrbar'	-0.606897	0.000180712	0.00674569
3812	882	'SB_MotifThree_diffquant_cabc'	'symbolic,motifs'	'SB_MotifThree_diffquant.cabc'	-0.606691	0.000181877	0.00674569
6410	978	'PP_Compare_resample_2_1_statav8'	'preprocessing,raw,stationarity'	'PP_Compare_resample_2_1.statav8'	-0.606159	0.000184919	0.00674569
3818	882	'SB_MotifThree_diffquant_cbac'	'symbolic,motifs'	'SB_MotifThree_diffquant.cbac'	-0.604802	0.000192878	0.00674569
3345	867	'ST_LocalExtrema_l100_stdext'	'distribution,stationarity'	'ST_LocalExtrema_l100.stdext'	-0.604338	0.000195672	0.00674569
2333	787	'FC_Surprise_T2_100_5_q_500_uq'	'information,symbolic'	'FC_Surprise_T2_100_5_q_500.uq'	0.602416	0.000207621	0.00674569
5877	960	'SD_TSTL_surrogates_mi_100_3_trev_kspminfromext'	'nonlinear,tstool,correlation,surrogate'	'SD_TSTL_surrogates_mi_100_3_trev.kspminfromext'	-0.602389	0.000207799	0.00674569
3799	882	'SB_MotifThree_diffquant_bcab'	'symbolic,motifs'	'SB_MotifThree_diffquant.bcab'	-0.60234	0.000208112	0.00674569
5873	960	'SD_TSTL_surrogates_mi_100_3_trev_normpatponmax'	'nonlinear,tstool,correlation,surrogate'	'SD_TSTL_surrogates_mi_100_3_trev.normpatponmax'	-0.601715	0.000212142	0.00674569
3440	872	'EX_MovingThreshold_01_002_meankickf'	'outliers'	'EX_MovingThreshold_01_002.meankickf'	-0.601636	0.000212657	0.00674569
3741	882	'SB_MotifThree_diffquant_bcb'	'symbolic,motifs'	'SB_MotifThree_diffquant.bcb'	0.601312	0.000214781	0.00674569
7141	1019	'MF_FitSubsegments_arma_2_2_uniform_25_01_fpe_range'	'model,prediction'	'MF_FitSubsegments_arma_2_2_uniform_25_01.fpe_range'	-0.60013	0.000222682	0.00674569
634	361	'SY_SlidingWindow_sampen_s10_10'	'stationarity'	'SY_SlidingWindow_sampen_s10_10'	-0.599578	0.000226463	0.00674569
2390	794	'FC_Surprise_T1_50_3_udq_500_std'	'information,symbolic'	'FC_Surprise_T1_50_3_udq_500.std'	-0.599545	0.000226691	0.00674569
3789	882	'SB_MotifThree_diffquant_bbaa'	'symbolic,motifs'	'SB_MotifThree_diffquant.bbaa'	0.599015	0.000230378	0.00674569
4459	909	'SP_Summaries_welch_rect_linfitloglog_mf_a2'	'spectral'	'SP_Summaries_welch_rect.linfitloglog_mf_a2'	-0.59837	0.000234928	0.00674569
4583	910	'SP_Summaries_fft_linfitloglog_mf_a2'	'spectral'	'SP_Summaries_fft.linfitloglog_mf_a2'	-0.59837	0.000234928	0.00674569
319	713	'IN_AutoMutualInfoStats_40_gaussian_pcrossq10'	'information,correlation,AMI'	'IN_AutoMutualInfoStats_40_gaussian.pcrossq10'	-0.597137	0.000243868	0.00674569
3781	882	'SB_MotifThree_diffquant_baab'	'symbolic,motifs'	'SB_MotifThree_diffquant.baab'	0.596629	0.000247638	0.00674569
3871	887	'MF_AR_arcov_5_res_AC1'	'model,gof'	'MF_AR_arcov_5.res_AC1'	-0.59646	0.0002489	0.00674569
6164	970	'PP_Compare_medianf3_swms2_2'	'preprocessing,raw,stationarity'	'PP_Compare_medianf3.swms2_2'	-0.596312	0.000250012	0.00674569
4109	901	'SC_FluctAnal_2_dfa_50_2_logi_ratsplitminerr'	'scaling'	'SC_FluctAnal_2_dfa_50_2_logi.ratsplitminerr'	-0.596035	0.000252109	0.00674569
2934	832	'EN_Randomize_permute_xc1fexpr2'	'entropy,slow'	'EN_Randomize_permute.xc1fexpr2'	0.595941	0.000252821	0.00674569
4876	917	'NL_TISEAN_fnn_1_10_005_nHood2_2'	'nonlinear,dimension,tisean'	'NL_TISEAN_fnn_1_10_005.nHood2_2'	-0.595804	0.000253867	0.00674569
3447	873	'EX_MovingThreshold_1_01_stdq'	'outliers'	'EX_MovingThreshold_1_01.stdq'	-0.594778	0.000261812	0.00674569
772	495	'SY_LocalGlobal_std_l10'	'stationarity'	'SY_LocalGlobal_l10.std'	-0.594746	0.000262062	0.00674569
4450	909	'SP_Summaries_welch_rect_linfitloglog_lf_sigrat'	'spectral'	'SP_Summaries_welch_rect.linfitloglog_lf_sigrat'	0.594256	0.000265939	0.00674569
4574	910	'SP_Summaries_fft_linfitloglog_lf_sigrat'	'spectral'	'SP_Summaries_fft.linfitloglog_lf_sigrat'	0.594256	0.000265939	0.00674569
1890	766	'CO_StickAngles_y_ac1_all'	'correlation'	'CO_StickAngles_y.ac1_all'	0.59409	0.000267257	0.00674569
1884	766	'CO_StickAngles_y_ac1_p'	'correlation'	'CO_StickAngles_y.ac1_p'	0.59389	0.000268864	0.00674569
3451	873	'EX_MovingThreshold_1_01_meankickf'	'outliers'	'EX_MovingThreshold_1_01.meankickf'	-0.593681	0.000270553	0.00674569
6548	986	'MF_GP_LocalPrediction_covSEiso_covNoise_10_3_20_frombefore_meanlogh1'	'model,GaussianProcess'	'MF_GP_LocalPrediction_covSEiso_covNoise_10_3_20_frombefore.meanlogh1'	0.593293	0.000273705	0.00674569
3803	882	'SB_MotifThree_diffquant_bcbc'	'symbolic,motifs'	'SB_MotifThree_diffquant.bcbc'	0.593282	0.000273795	0.00674569
2400	796	'FC_Surprise_T1_100_5_udq_500_min'	'information,symbolic'	'FC_Surprise_T1_100_5_udq_500.min'	0.593041	0.000275762	0.00674569
4369	908	'SP_Summaries_pgram_hamm_logarea_5_1'	'spectral'	'SP_Summaries_pgram_hamm.logarea_5_1'	0.592978	0.000276283	0.00674569
4707	911	'SP_Summaries_fft_logdev_linfitloglog_mf_a2'	'spectral'	'SP_Summaries_fft_logdev.linfitloglog_mf_a2'	-0.592943	0.000276575	0.00674569
3765	882	'SB_MotifThree_diffquant_abba'	'symbolic,motifs'	'SB_MotifThree_diffquant.abba'	0.592934	0.000276645	0.00674569
3683	881	'SB_MotifThree_quantile_bcbc'	'symbolic,motifs'	'SB_MotifThree_quantile.bcbc'	-0.592896	0.000276962	0.00674569
2928	832	'EN_Randomize_permute_xcn1fexpr2'	'entropy,slow'	'EN_Randomize_permute.xcn1fexpr2'	0.592749	0.000278176	0.00674569
412	716	'IN_AutoMutualInfoStats_diff_20_kraskov1_4_ami1'	'information,correlation,AMI'	'IN_AutoMutualInfoStats_diff_20_kraskov1_4.ami1'	-0.591909	0.000285212	0.00674569
354	714	'IN_AutoMutualInfoStats_40_kraskov1_4_ami33'	'information,correlation,AMI'	'IN_AutoMutualInfoStats_40_kraskov1_4.ami33'	0.59153	0.000288436	0.00674569
465	718	'CO_CompareMinAMI_quantiles_2_80_mode'	'correlation,AMI'	'CO_CompareMinAMI_quantiles_2_80.mode'	0.591375	0.000289768	0.00674569
6195	971	'PP_Compare_medianf4_swms2_2'	'preprocessing,raw,stationarity'	'PP_Compare_medianf4.swms2_2'	-0.591325	0.000290194	0.00674569
4453	909	'SP_Summaries_welch_rect_linfitloglog_hf_a1'	'spectral'	'SP_Summaries_welch_rect.linfitloglog_hf_a1'	-0.591139	0.0002918	0.00674569
4577	910	'SP_Summaries_fft_linfitloglog_hf_a1'	'spectral'	'SP_Summaries_fft.linfitloglog_hf_a1'	-0.591139	0.0002918	0.00674569
643	370	'SY_SlidingWindow_sampen_ent5_1'	'stationarity'	'SY_SlidingWindow_sampen_ent5_1'	-0.59092	0.000293699	0.00674569
2764	828	'EN_mse_1-10_2_015_diff1_sampen_s1'	'entropy,sampen,controlen,mse'	'EN_mse_1-10_2_015_diff1.sampen_s1'	0.590471	0.000297627	0.00674569
2774	828	'EN_mse_1-10_2_015_diff1_maxSampEn'	'entropy,sampen,controlen,mse'	'EN_mse_1-10_2_015_diff1.maxSampEn'	0.590471	0.000297627	0.00674569
4793	914	'NL_crptool_fnn_10_2_1_fnn7'	'nonlinear,dimension,crptool'	'NL_crptool_fnn_10_2_1.fnn7'	-0.590061	0.000301254	0.00674569
3530	878	'SB_MotifTwo_diff_uuuu'	'symbolic,motifs'	'SB_MotifTwo_diff.uuuu'	0.589385	0.000307318	0.00674569
1157	721	'CO_AddNoise_1_quantiles_10_fitexpr2'	'correlation,AMI,entropy'	'CO_AddNoise_1_quantiles_10.fitexpr2'	0.589335	0.000307768	0.00674569
2677	818	'PH_Walker_momentum_5_res_ac1'	'trend'	'PH_Walker_momentum_5.res_ac1'	0.588726	0.000313332	0.00674569
7724	1048	'MF_hmm_07_3_Pmeandiag'	'hmm,model'	'MF_hmm_07_3.Pmeandiag'	0.588696	0.000313612	0.00674569
6572	987	'MF_GP_LocalPrediction_covSEiso_covNoise_10_3_20_randomgap_maxmlik'	'model,GaussianProcess'	'MF_GP_LocalPrediction_covSEiso_covNoise_10_3_20_randomgap.maxmlik'	0.588584	0.000314649	0.00674569
4569	910	'SP_Summaries_fft_linfitloglog_all_sigrat'	'spectral'	'SP_Summaries_fft.linfitloglog_all_sigrat'	0.588285	0.000317416	0.00674569
6562	987	'MF_GP_LocalPrediction_covSEiso_covNoise_10_3_20_randomgap_minabserr_run'	'model,GaussianProcess'	'MF_GP_LocalPrediction_covSEiso_covNoise_10_3_20_randomgap.minabserr_run'	-0.588071	0.000319417	0.00674569
4824	915	'NL_TISEAN_fnn_ac_10_005_meanpfnn'	'nonlinear,dimension,tisean'	'NL_TISEAN_fnn_ac_10_005.meanpfnn'	-0.58796	0.000320464	0.00674569
6174	970	'PP_Compare_medianf3_gauss1_kd_r2'	'preprocessing,raw'	'PP_Compare_medianf3.gauss1_kd_r2'	-0.587872	0.000321293	0.00674569
4814	915	'NL_TISEAN_fnn_ac_10_005_nHood2_2'	'nonlinear,dimension,tisean'	'NL_TISEAN_fnn_ac_10_005.nHood2_2'	-0.587835	0.000321638	0.00674569
7157	1019	'MF_FitSubsegments_arma_2_2_uniform_25_01_q_2_min'	'model,prediction'	'MF_FitSubsegments_arma_2_2_uniform_25_01.q_2_min'	0.587436	0.000325414	0.00674569
7123	1017	'MF_FitSubsegments_ar_2_uniform_25_01_fpe_range'	'model,prediction'	'MF_FitSubsegments_ar_2_uniform_25_01.fpe_range'	-0.587182	0.000327842	0.00674569
5878	960	'SD_TSTL_surrogates_mi_100_3_trev_ksphereonmax'	'nonlinear,tstool,correlation,surrogate'	'SD_TSTL_surrogates_mi_100_3_trev.ksphereonmax'	-0.586725	0.000332255	0.00674569
6809	1002	'MF_arfit_1_8_sbc_stdexctn'	'modelfit,arfit'	'MF_arfit_1_8_sbc.stdexctn'	0.586539	0.000334066	0.00674569
4429	909	'SP_Summaries_welch_rect_fpoly2csS_p2'	'spectral'	'SP_Summaries_welch_rect.fpoly2csS_p2'	0.586037	0.000338986	0.00674569
4553	910	'SP_Summaries_fft_fpoly2csS_p2'	'spectral'	'SP_Summaries_fft.fpoly2csS_p2'	0.586037	0.000338986	0.00674569
4018	897	'SC_FluctAnal_2_rsrange_50_logi_r1_se1'	'scaling'	'SC_FluctAnal_2_rsrange_50_logi.r1_se1'	0.586019	0.00033917	0.00674569
489	720	'CO_CompareMinAMI_std2_2_80_conv4'	'correlation,AMI'	'CO_CompareMinAMI_std2_2_80.conv4'	0.585858	0.000340762	0.00674569
4264	908	'SP_Summaries_pgram_hamm_numPromPeaks_2'	'spectral'	'SP_Summaries_pgram_hamm.numPromPeaks_2'	0.585412	0.000345212	0.00674569
487	720	'CO_CompareMinAMI_std2_2_80_mode'	'correlation,AMI'	'CO_CompareMinAMI_std2_2_80.mode'	0.585362	0.000345717	0.00674569
6346	976	'PP_Compare_rav10_statav4'	'preprocessing,raw,stationarity'	'PP_Compare_rav10.statav4'	-0.585343	0.000345908	0.00674569
1610	746	'PH_ForcePotential_dblwell_1_05_02_pcrossdown'	'dynamicalSystem'	'PH_ForcePotential_dblwell_1_05_02.pcrossdown'	0.584645	0.000352985	0.00674569
5944	963	'PP_Compare_sin1_statav6'	'preprocessing,raw,stationarity'	'PP_Compare_sin1.statav6'	0.584577	0.000353683	0.00674569
4445	909	'SP_Summaries_welch_rect_linfitloglog_all_sigrat'	'spectral'	'SP_Summaries_welch_rect.linfitloglog_all_sigrat'	0.584472	0.000354764	0.00674569
6353	976	'PP_Compare_rav10_swms10_1'	'preprocessing,raw,stationarity'	'PP_Compare_rav10.swms10_1'	-0.584008	0.000359562	0.00674569
3678	881	'SB_MotifThree_quantile_bcaa'	'symbolic,motifs'	'SB_MotifThree_quantile.bcaa'	-0.583991	0.000359742	0.00674569
4205	905	'SC_FluctAnal_mag_2_dfa_50_2_logi_ratsplitminerr'	'scaling'	'SC_FluctAnal_mag_2_dfa_50_2_logi.ratsplitminerr'	-0.583898	0.000360709	0.00674569
3462	874	'EX_MovingThreshold_1_002_meankickf'	'outliers'	'EX_MovingThreshold_1_002.meankickf'	-0.583867	0.000361027	0.00674569
3740	882	'SB_MotifThree_diffquant_bca'	'symbolic,motifs'	'SB_MotifThree_diffquant.bca'	-0.583822	0.000361505	0.00674569
3467	875	'SB_BinaryStats_diff_longstretch0'	'distribution,stationarity'	'SB_BinaryStats_diff.longstretch0'	0.58378	0.000361937	0.00674569
4335	908	'SP_Summaries_pgram_hamm_linfitloglog_mf_a2'	'spectral'	'SP_Summaries_pgram_hamm.linfitloglog_mf_a2'	-0.583769	0.00036206	0.00674569
3634	881	'SB_MotifThree_quantile_aaab'	'symbolic,motifs'	'SB_MotifThree_quantile.aaab'	0.583578	0.00036406	0.00674569
2946	832	'EN_Randomize_permute_ac1fexpr2'	'entropy,slow'	'EN_Randomize_permute.ac1fexpr2'	0.58313	0.000368807	0.00674569
1954	769	'CO_Embed2_Dist_tau_d_ac1'	'correlation,embedding'	'CO_Embed2_Dist_tau.d_ac1'	-0.582818	0.000372142	0.00674569
1304	729	'CO_AddNoise_1_kraskov1_4_ami_at_15'	'correlation,AMI,entropy'	'CO_AddNoise_1_kraskov1_4.ami_at_15'	0.582776	0.000372588	0.00674569
3466	875	'SB_BinaryStats_diff_longstretch1'	'distribution,stationarity'	'SB_BinaryStats_diff.longstretch1'	0.582756	0.000372803	0.00674569
6649	992	'WL_DetailCoeffs_db3_max_max1on2_mean'	'wavelet'	'WL_DetailCoeffs_db3_max.max1on2_mean'	-0.582729	0.000373091	0.00674569
7172	1020	'MF_CompareTestSets_y_ar_4_rand_25_01_1_meandiffs_std'	'model,prediction,stationarity'	'MF_CompareTestSets_y_ar_4_rand_25_01_1.meandiffs_std'	-0.582631	0.000374153	0.00674569
5798	949	'SD_TSTL_surrogates_1_100_1_tc3_stdsurr'	'nonlinear,tstool,correlation,surrogate'	'SD_TSTL_surrogates_1_100_1_tc3.stdsurr'	-0.582279	0.000377957	0.00674569
4043	898	'SC_FluctAnal_2_rsrangefit_50_1_logi_r1_se2'	'scaling'	'SC_FluctAnal_2_rsrangefit_50_1_logi.r1_se2'	0.582043	0.000380532	0.00674569
4825	915	'NL_TISEAN_fnn_ac_10_005_stdpfnn'	'nonlinear,dimension,tisean'	'NL_TISEAN_fnn_ac_10_005.stdpfnn'	0.581666	0.000384682	0.00674569
3161	851	'DN_SimpleFit_exp1_AC2_ks'	'distribution,gof,exp1'	'DN_SimpleFit_exp1_ks.resAC2'	-0.581638	0.000384988	0.00674569
7244	1024	'MF_StateSpaceCompOrder_8_mindiffaic'	'model'	'MF_StateSpaceCompOrder_8.mindiffaic'	-0.581592	0.000385496	0.00674569
7735	1049	'MF_hmm_08_2_rangeMu'	'hmm,model'	'MF_hmm_08_2.rangeMu'	0.581485	0.000386683	0.00674569
4020	897	'SC_FluctAnal_2_rsrange_50_logi_r1_ssr'	'scaling'	'SC_FluctAnal_2_rsrange_50_logi.r1_ssr'	0.581302	0.000388727	0.00674569
7799	1054	'CP_ML_StepDetect_l1pwc_02_pshort_3'	'stepdetection'	'CP_ML_StepDetect_l1pwc_02.pshort_3'	0.581263	0.00038916	0.00674569
3455	874	'EX_MovingThreshold_1_002_iqrq'	'outliers'	'EX_MovingThreshold_1_002.iqrq'	-0.580895	0.000393285	0.00674569
7154	1019	'MF_FitSubsegments_arma_2_2_uniform_25_01_q_2_std'	'model,prediction'	'MF_FitSubsegments_arma_2_2_uniform_25_01.q_2_std'	-0.580252	0.000400596	0.00674569
1944	768	'CO_Embed2_AngleTau_50_max_thetaac1'	'correlation,embedding'	'CO_Embed2_AngleTau_50.max_thetaac1'	-0.580094	0.000402401	0.00674569
3521	878	'SB_MotifTwo_diff_duud'	'symbolic,motifs'	'SB_MotifTwo_diff.duud'	-0.58009	0.000402447	0.00674569
4042	898	'SC_FluctAnal_2_rsrangefit_50_1_logi_r1_se1'	'scaling'	'SC_FluctAnal_2_rsrangefit_50_1_logi.r1_se1'	0.58009	0.000402451	0.00674569
1801	763	'CO_TranslateShape_circle_25_pts_twos'	'correlation'	'CO_TranslateShape_circle_25_pts.twos'	-0.580026	0.000403184	0.00674569
2224	494	'SY_RangeEvolve_p1'	'stationarity'	'SY_RangeEvolve.p1'	-0.579812	0.000405661	0.00674569
2024	772	'NW_VisibilityGraph_horiz_evparm2'	'network,visibilityGraph'	'NW_VisibilityGraph_horiz.evparm2'	-0.579787	0.000405949	0.00674569
2680	819	'PH_Walker_runningvar_15_50_w_std'	'trend'	'PH_Walker_runningvar_15_50.w_std'	0.579728	0.000406634	0.00674569
6613	990	'WL_cwt_sym2_32_medianabsC'	'wavelet,cwt'	'WL_cwt_sym2_32.medianabsC'	0.579692	0.000407049	0.00674569
7204	1022	'MF_CompareTestSets_y_ss_best_uniform_25_01_1_mabserr_std'	'model,prediction,stationarity'	'MF_CompareTestSets_y_ss_best_uniform_25_01_1.mabserr_std'	-0.579578	0.000408382	0.00674569
4758	912	'NL_crptool_fnn_10_2_mi_fnn4'	'nonlinear,dimension,crptool'	'NL_crptool_fnn_10_2_mi.fnn4'	-0.579208	0.000412707	0.00674569
3050	838	'FC_LoopLocalSimple_mean_swm_chn'	'forecasting'	'FC_LoopLocalSimple_mean.swm_chn'	0.578916	0.000416152	0.00674569
4123	901	'SC_FluctAnal_2_dfa_50_2_logi_r2_resac1'	'scaling'	'SC_FluctAnal_2_dfa_50_2_logi.r2_resac1'	0.578745	0.000418181	0.00674569
433	716	'IN_AutoMutualInfoStats_diff_20_kraskov1_4_stdami'	'information,correlation,AMI'	'IN_AutoMutualInfoStats_diff_20_kraskov1_4.stdami'	-0.578732	0.000418346	0.00674569
5904	961	'PP_Compare_poly1_kscn_relent'	'preprocessing,raw'	'PP_Compare_poly1.kscn_relent'	0.578256	0.000424047	0.00674569
3125	845	'FC_LocalSimple_lfit5_ac2'	'forecasting'	'FC_LocalSimple_lfit5.ac2'	0.578162	0.000425174	0.00674569
3654	881	'SB_MotifThree_quantile_acba'	'symbolic,motifs'	'SB_MotifThree_quantile.acba'	-0.578112	0.000425776	0.00674569
2433	800	'FC_Surprise_T2_100_5_udq_500_max'	'information,symbolic'	'FC_Surprise_T2_100_5_udq_500.max'	-0.578016	0.000426945	0.00674569
2025	772	'NW_VisibilityGraph_horiz_evnlogL'	'network,visibilityGraph,lengthdep'	'NW_VisibilityGraph_horiz.evnlogL'	-0.577986	0.000427306	0.00674569
2438	800	'FC_Surprise_T2_100_5_udq_500_std'	'information,symbolic'	'FC_Surprise_T2_100_5_udq_500.std'	-0.577978	0.000427397	0.00674569
2802	830	'EN_Randomize_statdist_xcn1fexpr2'	'entropy,slow'	'EN_Randomize_statdist.xcn1fexpr2'	0.577674	0.000431111	0.00674569
2640	817	'PH_Walker_momentum_2_w_std'	'trend'	'PH_Walker_momentum_2.w_std'	0.57753	0.000432864	0.00674569
1233	725	'CO_AddNoise_1_std1_10_fitexpr2'	'correlation,AMI,entropy'	'CO_AddNoise_1_std1_10.fitexpr2'	0.577204	0.000436883	0.00674569
1154	721	'CO_AddNoise_1_quantiles_10_ami_at_20'	'correlation,AMI,entropy'	'CO_AddNoise_1_quantiles_10.ami_at_20'	0.577133	0.00043776	0.00674569
7233	1023	'MF_CompareTestSets_y_ss_2_uniform_25_01_1_meandiffs_iqr'	'model,prediction,stationarity'	'MF_CompareTestSets_y_ss_2_uniform_25_01_1.meandiffs_iqr'	-0.576639	0.000443926	0.00674569
4133	902	'SC_FluctAnal_2_dfa_50_3_logi_ratsplitminerr'	'scaling'	'SC_FluctAnal_2_dfa_50_3_logi.ratsplitminerr'	-0.576628	0.000444058	0.00674569
4019	897	'SC_FluctAnal_2_rsrange_50_logi_r1_se2'	'scaling'	'SC_FluctAnal_2_rsrange_50_logi.r1_se2'	0.57657	0.000444796	0.00674569
6319	975	'PP_Compare_rav4_swms2_2'	'preprocessing,raw,stationarity'	'PP_Compare_rav4.swms2_2'	-0.576461	0.00044616	0.00674569
6958	1008	'NL_embed_PCA_1_10_perc_2'	'embedding,pca'	'NL_embed_PCA_1_10.perc_2'	0.576433	0.000446521	0.00674569
2197	488	'SY_LocalDistributions_4_par_mindiv'	'stationarity'	'SY_LocalDistributions_4_par.mindiv'	0.576394	0.00044701	0.00674569
3584	880	'SB_MotifTwo_median_duud'	'symbolic,motifs'	'SB_MotifTwo_median.duud'	-0.576294	0.000448277	0.00674569
3793	882	'SB_MotifThree_diffquant_bbbb'	'symbolic,motifs'	'SB_MotifThree_diffquant.bbbb'	-0.576172	0.000449813	0.00674569
6225	972	'PP_Compare_medianf10_statav10'	'preprocessing,raw,stationarity'	'PP_Compare_medianf10.statav10'	-0.576161	0.000449955	0.00674569
4127	902	'SC_FluctAnal_2_dfa_50_3_logi_se1'	'scaling'	'SC_FluctAnal_2_dfa_50_3_logi.se1'	0.576072	0.000451094	0.00674569
4128	902	'SC_FluctAnal_2_dfa_50_3_logi_se2'	'scaling'	'SC_FluctAnal_2_dfa_50_3_logi.se2'	0.576072	0.000451094	0.00674569
1998	772	'NW_VisibilityGraph_horiz_stdk'	'network,visibilityGraph'	'NW_VisibilityGraph_horiz.stdk'	-0.576049	0.000451385	0.00674569
2021	772	'NW_VisibilityGraph_horiz_gaussnlogL'	'network,visibilityGraph,lengthdep'	'NW_VisibilityGraph_horiz.gaussnlogL'	-0.576049	0.000451385	0.00674569
3807	882	'SB_MotifThree_diffquant_caaa'	'symbolic,motifs'	'SB_MotifThree_diffquant.caaa'	0.576046	0.000451426	0.00674569
3124	845	'FC_LocalSimple_lfit5_ac1'	'forecasting'	'FC_LocalSimple_lfit5.ac1'	0.575994	0.000452078	0.00674569
6349	976	'PP_Compare_rav10_statav10'	'preprocessing,raw,stationarity'	'PP_Compare_rav10.statav10'	-0.575535	0.000457964	0.00674569
7211	1022	'MF_CompareTestSets_y_ss_best_uniform_25_01_1_meandiffs_median'	'model,prediction,stationarity'	'MF_CompareTestSets_y_ss_best_uniform_25_01_1.meandiffs_median'	-0.575418	0.000459475	0.00674569
4044	898	'SC_FluctAnal_2_rsrangefit_50_1_logi_r1_ssr'	'scaling'	'SC_FluctAnal_2_rsrangefit_50_1_logi.r1_ssr'	0.575398	0.000459745	0.00674569
2394	795	'FC_Surprise_T1_100_4_udq_500_mean'	'information,symbolic'	'FC_Surprise_T1_100_4_udq_500.mean'	0.575357	0.000460273	0.00674569
920	561	'EN_PermEn_2_2_normPermEn'	'entropy'	'EN_PermEn_2_2.normPermEn'	-0.575311	0.000460872	0.00674569
6464	980	'MF_GP_hyperparameters_covSEiso_covNoise_1_200_resample_mabserr_std'	'model,GaussianProcess'	'MF_GP_hyperparameters_covSEiso_covNoise_1_200_resample.mabserr_std'	-0.575293	0.000461106	0.00674569
7210	1022	'MF_CompareTestSets_y_ss_best_uniform_25_01_1_meandiffs_mean'	'model,prediction,stationarity'	'MF_CompareTestSets_y_ss_best_uniform_25_01_1.meandiffs_mean'	-0.575171	0.000462688	0.00674569
2023	772	'NW_VisibilityGraph_horiz_evparm1'	'network,visibilityGraph'	'NW_VisibilityGraph_horiz.evparm1'	-0.575167	0.000462737	0.00674569
3701	881	'SB_MotifThree_quantile_cbbc'	'symbolic,motifs'	'SB_MotifThree_quantile.cbbc'	-0.574968	0.000465334	0.00674569
1629	747	'PH_ForcePotential_dblwell_2_005_02_std'	'dynamicalSystem'	'PH_ForcePotential_dblwell_2_005_02.std'	0.574786	0.000467723	0.00674569
1699	754	'DN_RemovePoints_absclose_08_ac2rat'	'correlation,outliers'	'DN_RemovePoints_absclose_08.ac2rat'	-0.574739	0.000468345	0.00674569
3658	881	'SB_MotifThree_quantile_accb'	'symbolic,motifs'	'SB_MotifThree_quantile.accb'	-0.574607	0.000470074	0.00674569
1238	725	'CO_AddNoise_1_std1_10_pcrossmean'	'correlation,AMI,entropy'	'CO_AddNoise_1_std1_10.pcrossmean'	-0.574594	0.000470254	0.00674569
7136	1018	'MF_FitSubsegments_ss_2_uniform_25_01_fpe_range'	'model,prediction'	'MF_FitSubsegments_ss_2_uniform_25_01.fpe_range'	-0.574492	0.000471603	0.00674569
3444	873	'EX_MovingThreshold_1_01_iqrq'	'outliers'	'EX_MovingThreshold_1_01.iqrq'	-0.574352	0.000473462	0.00674569
3143	848	'DN_SimpleFit_gauss1_r2_hsqrt'	'distribution,gof,gauss1'	'DN_SimpleFit_gauss1_hsqrt.r2'	-0.574327	0.000473789	0.00674569
7212	1022	'MF_CompareTestSets_y_ss_best_uniform_25_01_1_meandiffs_std'	'model,prediction,stationarity'	'MF_CompareTestSets_y_ss_best_uniform_25_01_1.meandiffs_std'	-0.574258	0.000474706	0.00674569
3795	882	'SB_MotifThree_diffquant_bbca'	'symbolic,motifs'	'SB_MotifThree_diffquant.bbca'	-0.574212	0.000475322	0.00674569
3821	882	'SB_MotifThree_diffquant_cbbc'	'symbolic,motifs'	'SB_MotifThree_diffquant.cbbc'	0.574093	0.000476909	0.00674569
6288	974	'PP_Compare_rav3_swms2_2'	'preprocessing,raw,stationarity'	'PP_Compare_rav3.swms2_2'	-0.574058	0.000477371	0.00674569
6480	981	'MF_GP_hyperparameters_covSEiso_covPeriodic_covNoise_1_200_resample_maxS'	'model,GaussianProcess'	'MF_GP_hyperparameters_covSEiso_covPeriodic_covNoise_1_200_resample.maxS'	0.573804	0.000480779	0.00674569
3823	882	'SB_MotifThree_diffquant_cbcb'	'symbolic,motifs'	'SB_MotifThree_diffquant.cbcb'	0.573738	0.000481671	0.00674569
2220	494	'SY_RangeEvolve_nuql10'	'stationarity'	'SY_RangeEvolve.nuql10'	-0.573731	0.000481763	0.00674569
7193	1021	'MF_CompareTestSets_y_ar_best_uniform_25_01_1_meandiffs_iqr'	'model,prediction,arfit,stationarity'	'MF_CompareTestSets_y_ar_best_uniform_25_01_1.meandiffs_iqr'	-0.57358	0.000483812	0.00674569
5847	956	'SD_TSTL_surrogates_mi_100_1_trev_stdsurr'	'nonlinear,tstool,correlation,surrogate'	'SD_TSTL_surrogates_mi_100_1_trev.stdsurr'	0.573178	0.000489285	0.00674569
4416	909	'SP_Summaries_welch_rect_ac2'	'spectral'	'SP_Summaries_welch_rect.ac2'	0.573129	0.000489956	0.00674569
4540	910	'SP_Summaries_fft_ac2'	'spectral'	'SP_Summaries_fft.ac2'	0.573129	0.000489956	0.00674569
3460	874	'EX_MovingThreshold_1_002_pkick'	'outliers'	'EX_MovingThreshold_1_002.pkick'	-0.573005	0.000491658	0.00674569
7137	1019	'MF_FitSubsegments_arma_2_2_uniform_25_01_fpe_std'	'model,prediction'	'MF_FitSubsegments_arma_2_2_uniform_25_01.fpe_std'	-0.572775	0.000494815	0.00674569
3602	881	'SB_MotifThree_quantile_cb'	'symbolic,motifs'	'SB_MotifThree_quantile.cb'	-0.572137	0.000503702	0.00674569
6537	985	'MF_GP_LocalPrediction_covSEiso_covNoise_5_3_10_beforeafter_minmlik'	'model,GaussianProcess'	'MF_GP_LocalPrediction_covSEiso_covNoise_5_3_10_beforeafter.minmlik'	0.571913	0.000506849	0.00674569
3430	871	'EX_MovingThreshold_01_01_mediankickf'	'outliers'	'EX_MovingThreshold_01_01.mediankickf'	-0.57177	0.000508871	0.00674569
2871	831	'EN_Randomize_dyndist_xc1fexpr2'	'entropy,slow'	'EN_Randomize_dyndist.xc1fexpr2'	0.571433	0.000513662	0.00674569
2808	830	'EN_Randomize_statdist_xc1fexpr2'	'entropy,slow'	'EN_Randomize_statdist.xc1fexpr2'	0.571319	0.000515296	0.00674569
478	719	'CO_CompareMinAMI_even_2_80_conv4'	'correlation,AMI'	'CO_CompareMinAMI_even_2_80.conv4'	0.57128	0.000515858	0.00674569
6377	977	'PP_Compare_resample_1_2_statav4'	'preprocessing,raw,stationarity'	'PP_Compare_resample_1_2.statav4'	-0.571248	0.000516315	0.00674569
3736	882	'SB_MotifThree_diffquant_bac'	'symbolic,motifs'	'SB_MotifThree_diffquant.bac'	-0.571245	0.000516364	0.00674569
1149	721	'CO_AddNoise_1_quantiles_10_firstUnder50'	'correlation,AMI,entropy'	'CO_AddNoise_1_quantiles_10.firstUnder50'	-0.571105	0.000518372	0.00674569
7053	1013	'MF_steps_ahead_ss_best_6_ac1_1'	'model,prediction'	'MF_steps_ahead_ss_best_6.ac1_1'	0.571001	0.000519865	0.00674569
2379	793	'FC_Surprise_T1_20_2_udq_500_median'	'information,symbolic'	'FC_Surprise_T1_20_2_udq_500.median'	0.570935	0.000520818	0.00674569
3738	882	'SB_MotifThree_diffquant_bbb'	'symbolic,motifs'	'SB_MotifThree_diffquant.bbb'	-0.570933	0.000520857	0.00674569
1031	646	'NL_DVV_3_100_2_50_10_default_stdDiff'	'delayVectorVariance'	'NL_DVV_3_100_2_50_10_default.stdDiff'	-0.570928	0.000520929	0.00674569
2690	819	'PH_Walker_runningvar_15_50_sw_minrat'	'trend'	'PH_Walker_runningvar_15_50.sw_minrat'	0.570887	0.00052152	0.00674569
6539	986	'MF_GP_LocalPrediction_covSEiso_covNoise_10_3_20_frombefore_meanstderr_run'	'model,GaussianProcess'	'MF_GP_LocalPrediction_covSEiso_covNoise_10_3_20_frombefore.meanstderr_run'	0.570881	0.000521608	0.00674569
7119	1017	'MF_FitSubsegments_ar_2_uniform_25_01_fpe_std'	'model,prediction'	'MF_FitSubsegments_ar_2_uniform_25_01.fpe_std'	-0.57086	0.000521901	0.00674569
7132	1018	'MF_FitSubsegments_ss_2_uniform_25_01_fpe_std'	'model,prediction'	'MF_FitSubsegments_ss_2_uniform_25_01.fpe_std'	-0.570833	0.000522292	0.00674569
6194	971	'PP_Compare_medianf4_statav10'	'preprocessing,raw,stationarity'	'PP_Compare_medianf4.statav10'	-0.570797	0.000522825	0.00674569
3853	885	'MF_AR_arcov_3_res_AC2'	'model,gof'	'MF_AR_arcov_3.res_AC2'	0.570718	0.000523968	0.00674569
6587	989	'WL_cwt_db3_32_medianabsC'	'wavelet,cwt'	'WL_cwt_db3_32.medianabsC'	0.570702	0.000524199	0.00674569
892	533	'EN_DistributionEntropy_hist_20_0'	'entropy'	'EN_DistributionEntropy_hist_20_0'	-0.570493	0.000527245	0.00674569
3066	839	'FC_LocalSimple_median3_ac2'	'forecasting'	'FC_LocalSimple_median3.ac2'	0.570363	0.000529142	0.00674569
3621	881	'SB_MotifThree_quantile_bcb'	'symbolic,motifs'	'SB_MotifThree_quantile.bcb'	-0.57011	0.000532873	0.00674569
6476	981	'MF_GP_hyperparameters_covSEiso_covPeriodic_covNoise_1_200_resample_rmserr'	'model,GaussianProcess'	'MF_GP_hyperparameters_covSEiso_covPeriodic_covNoise_1_200_resample.rmserr'	-0.570062	0.000533575	0.00674569
4638	911	'SP_Summaries_fft_logdev_numPeaks_overmean'	'spectral'	'SP_Summaries_fft_logdev.numPeaks_overmean'	-0.570053	0.000533705	0.00674569
3552	879	'SB_MotifTwo_mean_duud'	'symbolic,motifs'	'SB_MotifTwo_mean.duud'	-0.569746	0.000538267	0.00674569
3005	834	'FC_LocalSimple_mean2_ac2'	'forecasting'	'FC_LocalSimple_mean2.ac2'	0.569732	0.000538463	0.00674569
3754	882	'SB_MotifThree_diffquant_aaab'	'symbolic,motifs'	'SB_MotifThree_diffquant.aaab'	0.569726	0.000538552	0.00674569
3768	882	'SB_MotifThree_diffquant_abca'	'symbolic,motifs'	'SB_MotifThree_diffquant.abca'	-0.569522	0.000541602	0.00674569
1601	745	'PH_ForcePotential_dblwell_1_02_01_tau'	'dynamicalSystem'	'PH_ForcePotential_dblwell_1_02_01.tau'	-0.569514	0.000541726	0.00674569
7177	1020	'MF_CompareTestSets_y_ar_4_rand_25_01_1_stdrats_iqr'	'model,prediction,stationarity'	'MF_CompareTestSets_y_ar_4_rand_25_01_1.stdrats_iqr'	-0.569413	0.000543233	0.00674569
3453	874	'EX_MovingThreshold_1_002_meanq'	'outliers'	'EX_MovingThreshold_1_002.meanq'	-0.569362	0.000544006	0.00674569
6226	972	'PP_Compare_medianf10_swms2_2'	'preprocessing,raw,stationarity'	'PP_Compare_medianf10.swms2_2'	-0.569341	0.000544319	0.00674569
6540	986	'MF_GP_LocalPrediction_covSEiso_covNoise_10_3_20_frombefore_meanabserr_run'	'model,GaussianProcess'	'MF_GP_LocalPrediction_covSEiso_covNoise_10_3_20_frombefore.meanabserr_run'	0.569265	0.000545467	0.00674569
6317	975	'PP_Compare_rav4_statav8'	'preprocessing,raw,stationarity'	'PP_Compare_rav4.statav8'	-0.56924	0.000545838	0.00674569
1834	765	'CO_TranslateShape_rectangle_2_pts_ones'	'correlation'	'CO_TranslateShape_rectangle_2_pts.ones'	0.569139	0.00054736	0.00674569
4340	908	'SP_Summaries_pgram_hamm_linfitsemilog_all_a2'	'spectral'	'SP_Summaries_pgram_hamm.linfitsemilog_all_a2'	-0.56912	0.000547651	0.00674569
2751	827	'EN_mse_1-10_2_015_sampen_s6'	'entropy,sampen,mse'	'EN_mse_1-10_2_015.sampen_s6'	0.568917	0.000550725	0.00674569
3471	875	'SB_BinaryStats_diff_stdstretch1'	'distribution,stationarity'	'SB_BinaryStats_diff.stdstretch1'	0.568727	0.000553617	0.00674569
2511	810	'FC_Surprise_T2_100_tau_m2quad_500_max'	'information,symbolic'	'FC_Surprise_T2_100_tau_m2quad_500.max'	0.568381	0.000558912	0.00674569
3144	848	'DN_SimpleFit_gauss1_rmse_hsqrt'	'distribution,gof,gauss1'	'DN_SimpleFit_gauss1_hsqrt.rmse'	0.568302	0.000560134	0.00674569
648	375	'SY_SlidingWindow_sampen_ent10_10'	'stationarity'	'SY_SlidingWindow_sampen_ent10_10'	-0.568273	0.000560587	0.00674569
6286	974	'PP_Compare_rav3_statav8'	'preprocessing,raw,stationarity'	'PP_Compare_rav3.statav8'	-0.568249	0.000560946	0.00674569
7808	1055	'CP_l1pwc_sweep_lambda_0_005_095_rmserrsu01'	'stepdetection'	'CP_l1pwc_sweep_lambda_0_005_095.rmserrsu01'	0.568249	0.000560946	0.00674569
2591	814	'PH_Walker_prop_11_sw_maxrat'	'trend'	'PH_Walker_prop_11.sw_maxrat'	-0.567677	0.000569838	0.00674569
2404	796	'FC_Surprise_T1_100_5_udq_500_lq'	'information,symbolic'	'FC_Surprise_T1_100_5_udq_500.lq'	0.567598	0.000571073	0.00674569
7078	1014	'MF_steps_ahead_arma_3_1_6_mabserr_2'	'model,prediction'	'MF_steps_ahead_arma_3_1_6.mabserr_2'	-0.567526	0.000572212	0.00674569
6167	970	'PP_Compare_medianf3_swms10_1'	'preprocessing,raw,stationarity'	'PP_Compare_medianf3.swms10_1'	-0.567505	0.000572545	0.00674569
483	720	'CO_CompareMinAMI_std2_2_80_median'	'correlation,AMI'	'CO_CompareMinAMI_std2_2_80.median'	0.567408	0.000574073	0.00674569
4842	916	'NL_TISEAN_fnn_mi_10_005_pfnn_4'	'nonlinear,dimension,tisean'	'NL_TISEAN_fnn_mi_10_005.pfnn_4'	-0.567241	0.000576709	0.00674569
6574	987	'MF_GP_LocalPrediction_covSEiso_covNoise_10_3_20_randomgap_stdmlik'	'model,GaussianProcess'	'MF_GP_LocalPrediction_covSEiso_covNoise_10_3_20_randomgap.stdmlik'	0.567183	0.000577618	0.00674569
6686	996	'WL_coeffs_db3_4_mean_coeff'	'wavelet'	'WL_coeffs_db3_4.mean_coeff'	0.567003	0.000580483	0.00674569
348	714	'IN_AutoMutualInfoStats_40_kraskov1_4_ami27'	'information,correlation,AMI'	'IN_AutoMutualInfoStats_40_kraskov1_4.ami27'	0.567001	0.000580514	0.00674569
2652	817	'PH_Walker_momentum_2_sw_propcross'	'trend'	'PH_Walker_momentum_2.sw_propcross'	-0.566954	0.000581262	0.00674569
6767	1002	'MF_arfit_1_8_sbc_meanA'	'modelfit,arfit'	'MF_arfit_1_8_sbc.meanA'	0.566862	0.000582726	0.00674569
1457	739	'SB_TransitionpAlphabet_40_1_trfexp_r2'	'symbolic,transitionmat'	'SB_TransitionpAlphabet_40_1.trfexp_r2'	0.566819	0.000583414	0.00674569
3805	882	'SB_MotifThree_diffquant_bccb'	'symbolic,motifs'	'SB_MotifThree_diffquant.bccb'	0.566545	0.000587814	0.00674569
3732	882	'SB_MotifThree_diffquant_acb'	'symbolic,motifs'	'SB_MotifThree_diffquant.acb'	-0.56649	0.000588688	0.00674569
5812	951	'SD_TSTL_surrogates_1_100_2_tc3_stdsurr'	'nonlinear,tstool,correlation,surrogate'	'SD_TSTL_surrogates_1_100_2_tc3.stdsurr'	-0.566083	0.000595286	0.00674569
6161	970	'PP_Compare_medianf3_statav6'	'preprocessing,raw,stationarity'	'PP_Compare_medianf3.statav6'	-0.566052	0.000595785	0.00674569
3534	879	'SB_MotifTwo_mean_dd'	'symbolic,motifs'	'SB_MotifTwo_mean.dd'	0.566025	0.000596229	0.00674569
7010	1011	'MF_steps_ahead_ar_2_6_ac1_2'	'model,prediction'	'MF_steps_ahead_ar_2_6.ac1_2'	0.565993	0.000596748	0.00674569
2065	773	'NW_VisibilityGraph_norm_kac2'	'network,visibilityGraph'	'NW_VisibilityGraph_norm.kac2'	0.565967	0.000597174	0.00674569
3863	887	'MF_AR_arcov_5_a2'	'model,fit'	'MF_AR_arcov_5.a2'	-0.56584	0.000599238	0.00674569
4304	908	'SP_Summaries_pgram_hamm_fpoly2csS_p1'	'spectral'	'SP_Summaries_pgram_hamm.fpoly2csS_p1'	-0.565806	0.000599801	0.00674569
6506	983	'MF_GP_hyperparameters_covSEiso_covPeriodic_covNoise_1_200_first_meanS'	'model,GaussianProcess'	'MF_GP_hyperparameters_covSEiso_covPeriodic_covNoise_1_200_first.meanS'	-0.565793	0.000600013	0.00674569
6315	975	'PP_Compare_rav4_statav4'	'preprocessing,raw,stationarity'	'PP_Compare_rav4.statav4'	-0.56578	0.000600227	0.00674569
3783	882	'SB_MotifThree_diffquant_baba'	'symbolic,motifs'	'SB_MotifThree_diffquant.baba'	0.565753	0.000600674	0.00674569
1195	723	'CO_AddNoise_1_even_10_fitexpr2'	'correlation,AMI,entropy'	'CO_AddNoise_1_even_10.fitexpr2'	0.56574	0.000600884	0.00674569
967	587	'HT_DistributionTest_chi2norm100'	'hypothesistest,distribution,raw'	'HT_DistributionTest_chi2norm100'	-0.565677	0.000601922	0.00674569
6759	1002	'MF_arfit_1_8_sbc_A1'	'modelfit,arfit'	'MF_arfit_1_8_sbc.A1'	0.565571	0.000603653	0.00674569
1122	708	'CO_trev_1_absnum'	'correlation,nonlinear'	'CO_trev_1.absnum'	-0.565515	0.000604584	0.00674569
6719	1000	'WL_dwtcoeff_db3_5_maxd_l1'	'wavelet,dwt'	'WL_dwtcoeff_db3_5.maxd_l1'	-0.565485	0.000605072	0.00674569
3684	881	'SB_MotifThree_quantile_bcca'	'symbolic,motifs'	'SB_MotifThree_quantile.bcca'	-0.565448	0.000605683	0.00674569
4496	909	'SP_Summaries_welch_rect_area_5_3'	'spectral'	'SP_Summaries_welch_rect.area_5_3'	-0.565292	0.000608274	0.00674569
4620	910	'SP_Summaries_fft_area_5_3'	'spectral'	'SP_Summaries_fft.area_5_3'	-0.565292	0.000608274	0.00674569
4701	911	'SP_Summaries_fft_logdev_linfitloglog_hf_a1'	'spectral'	'SP_Summaries_fft_logdev.linfitloglog_hf_a1'	-0.565217	0.00060952	0.00674569
6284	974	'PP_Compare_rav3_statav4'	'preprocessing,raw,stationarity'	'PP_Compare_rav3.statav4'	-0.565165	0.000610377	0.00674569
4329	908	'SP_Summaries_pgram_hamm_linfitloglog_hf_a1'	'spectral'	'SP_Summaries_pgram_hamm.linfitloglog_hf_a1'	-0.564938	0.000614159	0.00674569
2657	817	'PH_Walker_momentum_2_res_ac1'	'trend'	'PH_Walker_momentum_2.res_ac1'	0.564844	0.000615746	0.00674569
3813	882	'SB_MotifThree_diffquant_caca'	'symbolic,motifs'	'SB_MotifThree_diffquant.caca'	-0.564752	0.000617279	0.00674569
4226	906	'SC_FluctAnal_sign_2_dfa_50_2_logi_resac1'	'scaling'	'SC_FluctAnal_sign_2_dfa_50_2_logi.resac1'	0.56475	0.000617317	0.00674569
3773	882	'SB_MotifThree_diffquant_acac'	'symbolic,motifs'	'SB_MotifThree_diffquant.acac'	-0.564728	0.000617694	0.00674569
4885	917	'NL_TISEAN_fnn_1_10_005_meanpfnn'	'nonlinear,dimension,tisean'	'NL_TISEAN_fnn_1_10_005.meanpfnn'	-0.564717	0.000617865	0.00674569
4643	911	'SP_Summaries_fft_logdev_peakPower_2'	'spectral'	'SP_Summaries_fft_logdev.peakPower_2'	0.564688	0.000618354	0.00674569
1224	725	'CO_AddNoise_1_std1_10_firstUnder75'	'correlation,AMI,entropy'	'CO_AddNoise_1_std1_10.firstUnder75'	-0.564665	0.00061874	0.00674569
5874	960	'SD_TSTL_surrogates_mi_100_3_trev_iqrsfrommedian'	'nonlinear,tstool,correlation,surrogate'	'SD_TSTL_surrogates_mi_100_3_trev.iqrsfrommedian'	0.564607	0.000619728	0.00674569
3640	881	'SB_MotifThree_quantile_aacb'	'symbolic,motifs'	'SB_MotifThree_quantile.aacb'	-0.564536	0.000620925	0.00674569
3429	871	'EX_MovingThreshold_01_01_meankickf'	'outliers'	'EX_MovingThreshold_01_01.meankickf'	-0.56451	0.000621361	0.00674569
1520	741	'CO_AutoCorrShape_drown_ac1'	'correlation'	'CO_AutoCorrShape_drown.ac1'	0.564458	0.000622239	0.00674569
2114	478	'SY_SpreadRandomLocal_50_100_meankurt'	'stationarity'	'SY_SpreadRandomLocal_50_100.meankurt'	-0.564456	0.000622277	0.00674569
1261	727	'CO_AddNoise_1_gaussian_firstUnder75'	'correlation,AMI,entropy'	'CO_AddNoise_1_gaussian.firstUnder75'	-0.564391	0.000623373	0.00674569
6485	982	'MF_GP_hyperparameters_covSEiso_covNoise_1_200_first_logh3'	'model,GaussianProcess'	'MF_GP_hyperparameters_covSEiso_covNoise_1_200_first.logh3'	-0.56439	0.000623393	0.00674569
3574	880	'SB_MotifTwo_median_udu'	'symbolic,motifs'	'SB_MotifTwo_median.udu'	-0.564365	0.000623822	0.00674569
2571	813	'PH_Walker_prop_09_sw_maxrat'	'trend'	'PH_Walker_prop_09.sw_maxrat'	0.56435	0.000624069	0.00674569
1710	755	'DN_RemovePoints_absfar_01_ac2rat'	'correlation,outliers'	'DN_RemovePoints_absfar_01.ac2rat'	0.564151	0.000627454	0.00674569
2384	794	'FC_Surprise_T1_50_3_udq_500_min'	'information,symbolic'	'FC_Surprise_T1_50_3_udq_500.min'	0.5638	0.000633467	0.00674569
1614	746	'PH_ForcePotential_dblwell_1_05_02_tau'	'dynamicalSystem'	'PH_ForcePotential_dblwell_1_05_02.tau'	-0.563785	0.000633719	0.00674569
2064	773	'NW_VisibilityGraph_norm_kac1'	'network,visibilityGraph'	'NW_VisibilityGraph_norm.kac1'	0.563685	0.000635443	0.00674569
3542	879	'SB_MotifTwo_mean_udu'	'symbolic,motifs'	'SB_MotifTwo_mean.udu'	-0.563577	0.000637303	0.00674569
7033	1012	'MF_steps_ahead_ar_best_6_ac1_2'	'model,prediction,arfit'	'MF_steps_ahead_ar_best_6.ac1_2'	0.563388	0.00064057	0.00674569
4119	901	'SC_FluctAnal_2_dfa_50_2_logi_r2_alpha'	'scaling'	'SC_FluctAnal_2_dfa_50_2_logi.r2_alpha'	0.563301	0.000642079	0.00674569
7036	1012	'MF_steps_ahead_ar_best_6_ac1_3'	'model,prediction,arfit'	'MF_steps_ahead_ar_best_6.ac1_3'	0.563267	0.000642685	0.00674569
7079	1014	'MF_steps_ahead_arma_3_1_6_ac1_2'	'model,prediction'	'MF_steps_ahead_arma_3_1_6.ac1_2'	0.563267	0.000642685	0.00674569
7082	1014	'MF_steps_ahead_arma_3_1_6_ac1_3'	'model,prediction'	'MF_steps_ahead_arma_3_1_6.ac1_3'	0.563267	0.000642685	0.00674569
3459	874	'EX_MovingThreshold_1_002_meanqover'	'outliers'	'EX_MovingThreshold_1_002.meanqover'	-0.563238	0.000643175	0.00674569
2399	795	'FC_Surprise_T1_100_4_udq_500_tstat'	'information,symbolic'	'FC_Surprise_T1_100_4_udq_500.tstat'	-0.563177	0.000644254	0.00674569
466	718	'CO_CompareMinAMI_quantiles_2_80_modef'	'correlation,AMI'	'CO_CompareMinAMI_quantiles_2_80.modef'	0.563177	0.000644254	0.00674569
2611	815	'PH_Walker_biasprop_05_01_sw_maxrat'	'trend'	'PH_Walker_biasprop_05_01.sw_maxrat'	0.563117	0.0006453	0.00674569
1222	725	'CO_AddNoise_1_std1_10_ac1'	'correlation,AMI,entropy'	'CO_AddNoise_1_std1_10.ac1'	0.563012	0.000647127	0.00674569
3854	886	'MF_AR_arcov_4_a2'	'model,fit'	'MF_AR_arcov_4.a2'	-0.562933	0.00064852	0.00674569
2671	818	'PH_Walker_momentum_5_sw_maxrat'	'trend'	'PH_Walker_momentum_5.sw_maxrat'	0.562787	0.000651086	0.00674569
4790	914	'NL_crptool_fnn_10_2_1_fnn4'	'nonlinear,dimension,crptool'	'NL_crptool_fnn_10_2_1.fnn4'	-0.562786	0.000651103	0.00674569
2575	813	'PH_Walker_prop_09_res_runstest'	'trend'	'PH_Walker_prop_09.res_runstest'	0.562687	0.000652841	0.00674569
3463	874	'EX_MovingThreshold_1_002_mediankickf'	'outliers'	'EX_MovingThreshold_1_002.mediankickf'	-0.562654	0.000653431	0.00674569
1455	739	'SB_TransitionpAlphabet_40_1_trfexp_a'	'symbolic,transitionmat'	'SB_TransitionpAlphabet_40_1.trfexp_a'	0.56261	0.000654211	0.00674569
4388	909	'SP_Summaries_welch_rect_numPromPeaks_2'	'spectral'	'SP_Summaries_welch_rect.numPromPeaks_2'	0.562592	0.000654531	0.00674569
4512	910	'SP_Summaries_fft_numPromPeaks_2'	'spectral'	'SP_Summaries_fft.numPromPeaks_2'	0.562592	0.000654531	0.00674569
2619	816	'PH_Walker_biasprop_01_05_w_median'	'trend'	'PH_Walker_biasprop_01_05.w_median'	-0.562575	0.000654824	0.00674569
3712	881	'SB_MotifThree_quantile_cccb'	'symbolic,motifs'	'SB_MotifThree_quantile.cccb'	0.562451	0.000657027	0.00674569
7184	1021	'MF_CompareTestSets_y_ar_best_uniform_25_01_1_mabserr_std'	'model,prediction,arfit,stationarity'	'MF_CompareTestSets_y_ar_best_uniform_25_01_1.mabserr_std'	-0.562299	0.000659727	0.00674569
7144	1019	'MF_FitSubsegments_arma_2_2_uniform_25_01_p_1_max'	'model,prediction'	'MF_FitSubsegments_arma_2_2_uniform_25_01.p_1_max'	-0.56228	0.00066007	0.00674569
4636	911	'SP_Summaries_fft_logdev_numPromPeaks_2'	'spectral'	'SP_Summaries_fft_logdev.numPromPeaks_2'	0.562262	0.000660386	0.00674569
3748	882	'SB_MotifThree_diffquant_cbc'	'symbolic,motifs'	'SB_MotifThree_diffquant.cbc'	0.562226	0.000661035	0.00674569
3866	887	'MF_AR_arcov_5_a5'	'model,fit'	'MF_AR_arcov_5.a5'	0.562198	0.000661525	0.00674569
3694	881	'SB_MotifThree_quantile_cacb'	'symbolic,motifs'	'SB_MotifThree_quantile.cacb'	-0.562075	0.000663732	0.00674569
1775	761	'DN_RemovePoints_max_08_ac3diff'	'correlation,outliers'	'DN_RemovePoints_max_08.ac3diff'	0.562031	0.000664518	0.00674569
2631	816	'PH_Walker_biasprop_01_05_sw_maxrat'	'trend'	'PH_Walker_biasprop_01_05.sw_maxrat'	0.561995	0.000665155	0.00674569
2660	818	'PH_Walker_momentum_5_w_std'	'trend'	'PH_Walker_momentum_5.w_std'	0.561947	0.000666028	0.00674569
4130	902	'SC_FluctAnal_2_dfa_50_3_logi_resac1'	'scaling'	'SC_FluctAnal_2_dfa_50_3_logi.resac1'	0.561946	0.000666037	0.00674569
3367	868	'ST_LocalExtrema_n25_stdext'	'distribution,stationarity'	'ST_LocalExtrema_n25.stdext'	-0.561627	0.000671785	0.00674569
2551	812	'PH_Walker_prop_05_sw_maxrat'	'trend'	'PH_Walker_prop_05.sw_maxrat'	0.561619	0.000671939	0.00674569
7224	1023	'MF_CompareTestSets_y_ss_2_uniform_25_01_1_mabserr_std'	'model,prediction,stationarity'	'MF_CompareTestSets_y_ss_2_uniform_25_01_1.mabserr_std'	-0.561401	0.000675887	0.00674569
6229	972	'PP_Compare_medianf10_swms10_1'	'preprocessing,raw,stationarity'	'PP_Compare_medianf10.swms10_1'	-0.561363	0.000676582	0.00674569
1634	748	'PH_ForcePotential_dblwell_3_001_01_pcross'	'dynamicalSystem'	'PH_ForcePotential_dblwell_3_001_01.pcross'	0.561354	0.000676754	0.00674569
6492	982	'MF_GP_hyperparameters_covSEiso_covNoise_1_200_first_minS'	'model,GaussianProcess'	'MF_GP_hyperparameters_covSEiso_covNoise_1_200_first.minS'	-0.561332	0.000677147	0.00674569
6493	982	'MF_GP_hyperparameters_covSEiso_covNoise_1_200_first_meanS'	'model,GaussianProcess'	'MF_GP_hyperparameters_covSEiso_covNoise_1_200_first.meanS'	-0.561332	0.000677147	0.00674569
7056	1013	'MF_steps_ahead_ss_best_6_ac1_2'	'model,prediction'	'MF_steps_ahead_ss_best_6.ac1_2'	0.561252	0.000678606	0.00674569
3513	878	'SB_MotifTwo_diff_uuu'	'symbolic,motifs'	'SB_MotifTwo_diff.uuu'	0.56123	0.000679005	0.00674569
6253	973	'PP_Compare_rav2_statav4'	'preprocessing,raw,stationarity'	'PP_Compare_rav2.statav4'	-0.561228	0.000679055	0.00674569
3657	881	'SB_MotifThree_quantile_acca'	'symbolic,motifs'	'SB_MotifThree_quantile.acca'	-0.561139	0.000680678	0.00674569
6463	980	'MF_GP_hyperparameters_covSEiso_covNoise_1_200_resample_rmserr'	'model,GaussianProcess'	'MF_GP_hyperparameters_covSEiso_covNoise_1_200_resample.rmserr'	-0.561121	0.000681008	0.00674569
3055	838	'FC_LoopLocalSimple_mean_ac1_stdn'	'forecasting'	'FC_LoopLocalSimple_mean.ac1_stdn'	0.561063	0.000682066	0.00674569
639	366	'SY_SlidingWindow_sampen_sampen10_10'	'stationarity'	'SY_SlidingWindow_sampen_sampen10_10'	-0.561063	0.000682067	0.00674569
3744	882	'SB_MotifThree_diffquant_cab'	'symbolic,motifs'	'SB_MotifThree_diffquant.cab'	-0.561061	0.000682104	0.00674569
3728	882	'SB_MotifThree_diffquant_aba'	'symbolic,motifs'	'SB_MotifThree_diffquant.aba'	0.561017	0.000682921	0.00674569
3454	874	'EX_MovingThreshold_1_002_medianq'	'outliers'	'EX_MovingThreshold_1_002.medianq'	-0.560805	0.000686819	0.00674569
4320	908	'SP_Summaries_pgram_hamm_linfitloglog_all_a2'	'spectral'	'SP_Summaries_pgram_hamm.linfitloglog_all_a2'	-0.560528	0.000691956	0.00674569
4444	909	'SP_Summaries_welch_rect_linfitloglog_all_a2'	'spectral'	'SP_Summaries_welch_rect.linfitloglog_all_a2'	-0.560528	0.000691956	0.00674569
4568	910	'SP_Summaries_fft_linfitloglog_all_a2'	'spectral'	'SP_Summaries_fft.linfitloglog_all_a2'	-0.560528	0.000691956	0.00674569
7825	1058	'ST_MomentCorr_002_02_mean_std_abs_mi'	'statistics'	'ST_MomentCorr_002_02_mean_std_abs.mi'	0.560488	0.000692686	0.00674569
3800	882	'SB_MotifThree_diffquant_bcac'	'symbolic,motifs'	'SB_MotifThree_diffquant.bcac'	-0.560416	0.000694031	0.00674569
6570	987	'MF_GP_LocalPrediction_covSEiso_covNoise_10_3_20_randomgap_meanlogh3'	'model,GaussianProcess'	'MF_GP_LocalPrediction_covSEiso_covNoise_10_3_20_randomgap.meanlogh3'	-0.560411	0.00069412	0.00674569
1190	723	'CO_AddNoise_1_even_10_ami_at_10'	'correlation,AMI,entropy'	'CO_AddNoise_1_even_10.ami_at_10'	0.560403	0.000694268	0.00674569
462	718	'CO_CompareMinAMI_quantiles_2_80_mean'	'correlation,AMI'	'CO_CompareMinAMI_quantiles_2_80.mean'	0.560269	0.00069677	0.00674569
773	496	'SY_LocalGlobal_std_l20'	'stationarity'	'SY_LocalGlobal_l20.std'	-0.560062	0.00070065	0.00674569
4106	901	'SC_FluctAnal_2_dfa_50_2_logi_resac1'	'scaling'	'SC_FluctAnal_2_dfa_50_2_logi.resac1'	0.559913	0.00070346	0.00674569
3369	868	'ST_LocalExtrema_n25_meanabsext'	'distribution,stationarity'	'ST_LocalExtrema_n25.meanabsext'	-0.559847	0.000704711	0.00674569
3656	881	'SB_MotifThree_quantile_acbc'	'symbolic,motifs'	'SB_MotifThree_quantile.acbc'	-0.559799	0.00070561	0.00674569
3717	882	'SB_MotifThree_diffquant_ac'	'symbolic,motifs'	'SB_MotifThree_diffquant.ac'	-0.559769	0.000706179	0.00674569
6384	977	'PP_Compare_resample_1_2_swms10_1'	'preprocessing,raw,stationarity'	'PP_Compare_resample_1_2.swms10_1'	-0.559748	0.00070657	0.00674569
4266	908	'SP_Summaries_pgram_hamm_numPeaks_overmean'	'spectral'	'SP_Summaries_pgram_hamm.numPeaks_overmean'	-0.559557	0.000710206	0.00674569
7126	1017	'MF_FitSubsegments_ar_2_uniform_25_01_a_1_max'	'model,prediction'	'MF_FitSubsegments_ar_2_uniform_25_01.a_1_max'	-0.559557	0.000710206	0.00674569
1148	721	'CO_AddNoise_1_quantiles_10_firstUnder75'	'correlation,AMI,entropy'	'CO_AddNoise_1_quantiles_10.firstUnder75'	-0.5595	0.000711276	0.00674569
6256	973	'PP_Compare_rav2_statav10'	'preprocessing,raw,stationarity'	'PP_Compare_rav2.statav10'	-0.559468	0.000711888	0.00674569
6569	987	'MF_GP_LocalPrediction_covSEiso_covNoise_10_3_20_randomgap_stdlogh2'	'model,GaussianProcess'	'MF_GP_LocalPrediction_covSEiso_covNoise_10_3_20_randomgap.stdlogh2'	-0.559466	0.000711924	0.00674569
6192	971	'PP_Compare_medianf4_statav6'	'preprocessing,raw,stationarity'	'PP_Compare_medianf4.statav6'	-0.559449	0.000712249	0.00674569
6320	975	'PP_Compare_rav4_swms5_1'	'preprocessing,raw,stationarity'	'PP_Compare_rav4.swms5_1'	-0.559437	0.000712488	0.00674569
2695	819	'PH_Walker_runningvar_15_50_res_runstest'	'trend'	'PH_Walker_runningvar_15_50.res_runstest'	0.559396	0.000713275	0.00674569
1819	764	'CO_TranslateShape_circle_35_pts_fours'	'correlation'	'CO_TranslateShape_circle_35_pts.fours'	-0.559376	0.000713654	0.00674569
2820	830	'EN_Randomize_statdist_ac1fexpr2'	'entropy,slow'	'EN_Randomize_statdist.ac1fexpr2'	0.55935	0.000714152	0.00674569
7059	1013	'MF_steps_ahead_ss_best_6_ac1_3'	'model,prediction'	'MF_steps_ahead_ss_best_6.ac1_3'	0.559253	0.000716003	0.00674569
2395	795	'FC_Surprise_T1_100_4_udq_500_median'	'information,symbolic'	'FC_Surprise_T1_100_4_udq_500.median'	0.559243	0.000716196	0.00674569
4428	909	'SP_Summaries_welch_rect_fpoly2csS_p1'	'spectral'	'SP_Summaries_welch_rect.fpoly2csS_p1'	-0.559224	0.000716559	0.00674569
4552	910	'SP_Summaries_fft_fpoly2csS_p1'	'spectral'	'SP_Summaries_fft.fpoly2csS_p1'	-0.559224	0.000716559	0.00674569
1262	727	'CO_AddNoise_1_gaussian_firstUnder50'	'correlation,AMI,entropy'	'CO_AddNoise_1_gaussian.firstUnder50'	-0.559223	0.000716585	0.00674569
6380	977	'PP_Compare_resample_1_2_statav10'	'preprocessing,raw,stationarity'	'PP_Compare_resample_1_2.statav10'	-0.559173	0.000717526	0.00674569
350	714	'IN_AutoMutualInfoStats_40_kraskov1_4_ami29'	'information,correlation,AMI'	'IN_AutoMutualInfoStats_40_kraskov1_4.ami29'	0.559139	0.000718189	0.00674569
927	568	'EN_PermEn_5_ac_normPermEn'	'entropy'	'EN_PermEn_5_ac.normPermEn'	-0.559131	0.000718346	0.00674569
6565	987	'MF_GP_LocalPrediction_covSEiso_covNoise_10_3_20_randomgap_minerrbar'	'model,GaussianProcess'	'MF_GP_LocalPrediction_covSEiso_covNoise_10_3_20_randomgap.minerrbar'	-0.559131	0.000718346	0.00674569
4305	908	'SP_Summaries_pgram_hamm_fpoly2csS_p2'	'spectral'	'SP_Summaries_pgram_hamm.fpoly2csS_p2'	0.559079	0.000719346	0.00674569
6198	971	'PP_Compare_medianf4_swms10_1'	'preprocessing,raw,stationarity'	'PP_Compare_medianf4.swms10_1'	-0.559012	0.000720634	0.00674569
7127	1017	'MF_FitSubsegments_ar_2_uniform_25_01_a_1_min'	'model,prediction'	'MF_FitSubsegments_ar_2_uniform_25_01.a_1_min'	-0.558949	0.000721839	0.00674569
3786	882	'SB_MotifThree_diffquant_baca'	'symbolic,motifs'	'SB_MotifThree_diffquant.baca'	-0.55889	0.00072299	0.00674569
3857	886	'MF_AR_arcov_4_a5'	'model,fit'	'MF_AR_arcov_4.a5'	0.558856	0.000723646	0.00674569
3318	866	'ST_LocalExtrema_l50_medianmax'	'distribution,stationarity'	'ST_LocalExtrema_l50.medianmax'	-0.558833	0.000724083	0.00674569
6197	971	'PP_Compare_medianf4_swms5_2'	'preprocessing,raw,stationarity'	'PP_Compare_medianf4.swms5_2'	-0.558789	0.000724935	0.00674569
2826	830	'EN_Randomize_statdist_ac2fexpr2'	'entropy,slow'	'EN_Randomize_statdist.ac2fexpr2'	0.558757	0.000725557	0.00674569
2552	812	'PH_Walker_prop_05_sw_propcross'	'trend'	'PH_Walker_prop_05.sw_propcross'	-0.55871	0.000726462	0.00674569
7039	1012	'MF_steps_ahead_ar_best_6_ac1_4'	'model,prediction,arfit'	'MF_steps_ahead_ar_best_6.ac1_4'	0.55865	0.000727631	0.00674569
6228	972	'PP_Compare_medianf10_swms5_2'	'preprocessing,raw,stationarity'	'PP_Compare_medianf10.swms5_2'	-0.558494	0.000730674	0.00674569
2331	787	'FC_Surprise_T2_100_5_q_500_median'	'information,symbolic'	'FC_Surprise_T2_100_5_q_500.median'	0.558482	0.000730894	0.00674569
3004	834	'FC_LocalSimple_mean2_ac1'	'forecasting'	'FC_LocalSimple_mean2.ac1'	0.558408	0.000732338	0.00674569
3065	839	'FC_LocalSimple_median3_ac1'	'forecasting'	'FC_LocalSimple_median3.ac1'	0.558408	0.000732338	0.00674569
1545	742	'CO_Embed2_Basic_1_ring1_02'	'correlation'	'CO_Embed2_Basic_1.ring1_02'	-0.55838	0.000732894	0.00674569
6723	1000	'WL_dwtcoeff_db3_5_maxd_l2'	'wavelet,dwt'	'WL_dwtcoeff_db3_5.maxd_l2'	-0.558357	0.000733339	0.00674569
3524	878	'SB_MotifTwo_diff_uddu'	'symbolic,motifs'	'SB_MotifTwo_diff.uddu'	-0.55833	0.000733866	0.00674569
4326	908	'SP_Summaries_pgram_hamm_linfitloglog_lf_sigrat'	'spectral'	'SP_Summaries_pgram_hamm.linfitloglog_lf_sigrat'	0.558257	0.000735309	0.00674569
1218	724	'CO_AddNoise_ac_even_10_linfit_mse'	'correlation,AMI,entropy'	'CO_AddNoise_ac_even_10.linfit_mse'	0.558133	0.000737732	0.00674569
1186	723	'CO_AddNoise_1_even_10_firstUnder75'	'correlation,AMI,entropy'	'CO_AddNoise_1_even_10.firstUnder75'	-0.558106	0.00073826	0.00674569
5845	956	'SD_TSTL_surrogates_mi_100_1_trev_normpatponmax'	'nonlinear,tstool,correlation,surrogate'	'SD_TSTL_surrogates_mi_100_1_trev.normpatponmax'	-0.558029	0.000739782	0.00674569
4207	905	'SC_FluctAnal_mag_2_dfa_50_2_logi_stdssr'	'scaling'	'SC_FluctAnal_mag_2_dfa_50_2_logi.stdssr'	0.558027	0.000739829	0.00674569
6289	974	'PP_Compare_rav3_swms5_1'	'preprocessing,raw,stationarity'	'PP_Compare_rav3.swms5_1'	-0.557898	0.000742365	0.00674569
1959	769	'CO_Embed2_Dist_tau_d_iqr'	'correlation,embedding'	'CO_Embed2_Dist_tau.d_iqr'	-0.557898	0.000742365	0.00674569
1940	768	'CO_Embed2_AngleTau_50_ac1_thetaac1'	'correlation,embedding'	'CO_Embed2_AngleTau_50.ac1_thetaac1'	0.557843	0.00074345	0.00674569
3515	878	'SB_MotifTwo_diff_dddd'	'symbolic,motifs'	'SB_MotifTwo_diff.dddd'	0.557835	0.000743612	0.00674569
3698	881	'SB_MotifThree_quantile_cbac'	'symbolic,motifs'	'SB_MotifThree_quantile.cbac'	-0.557692	0.000746447	0.00674569
2428	799	'FC_Surprise_T2_100_4_udq_500_lq'	'information,symbolic'	'FC_Surprise_T2_100_4_udq_500.lq'	-0.557662	0.000747039	0.00674569
3706	881	'SB_MotifThree_quantile_ccab'	'symbolic,motifs'	'SB_MotifThree_quantile.ccab'	-0.557555	0.000749172	0.00674569
7683	1041	'SY_VarRatioTest_4_1_stat'	'vratiotest'	'SY_VarRatioTest_4_1.stat'	0.557463	0.000751005	0.00674569
7684	1041	'SY_VarRatioTest_4_1_ratio'	'vratiotest'	'SY_VarRatioTest_4_1.ratio'	0.557463	0.000751005	0.00674569
3115	844	'FC_LocalSimple_lfit4_ac2'	'forecasting'	'FC_LocalSimple_lfit4.ac2'	0.557409	0.000752086	0.00674569
1724	756	'DN_RemovePoints_absfar_08_ac3diff'	'correlation,outliers'	'DN_RemovePoints_absfar_08.ac3diff'	0.557395	0.00075238	0.00674569
3165	852	'DN_SimpleFit_exp1_AC1_hsqrt'	'distribution,gof,exp1'	'DN_SimpleFit_exp1_hsqrt.resAC1'	-0.557238	0.000755511	0.00674569
2732	824	'EN_SampEn_5_03_meanchsampen'	'entropy,sampen'	'EN_SampEn_5_03.meanchsampen'	-0.557209	0.000756101	0.00674569
2672	818	'PH_Walker_momentum_5_sw_propcross'	'trend'	'PH_Walker_momentum_5.sw_propcross'	-0.557124	0.000757811	0.00674569
3675	881	'SB_MotifThree_quantile_bbca'	'symbolic,motifs'	'SB_MotifThree_quantile.bbca'	-0.557032	0.000759656	0.00674569
3648	881	'SB_MotifThree_quantile_abca'	'symbolic,motifs'	'SB_MotifThree_quantile.abca'	-0.556952	0.000761274	0.00674569
3501	878	'SB_MotifTwo_diff_dd'	'symbolic,motifs'	'SB_MotifTwo_diff.dd'	0.556939	0.000761539	0.00674569
6501	983	'MF_GP_hyperparameters_covSEiso_covPeriodic_covNoise_1_200_first_mabserr_std'	'model,GaussianProcess'	'MF_GP_hyperparameters_covSEiso_covPeriodic_covNoise_1_200_first.mabserr_std'	0.556939	0.000761539	0.00674569
3677	881	'SB_MotifThree_quantile_bbcc'	'symbolic,motifs'	'SB_MotifThree_quantile.bbcc'	0.556924	0.000761852	0.00674569
2042	773	'NW_VisibilityGraph_norm_olu90'	'network,visibilityGraph'	'NW_VisibilityGraph_norm.olu90'	-0.556903	0.000762271	0.00674569
4859	916	'NL_TISEAN_fnn_mi_10_005_meanpfnn'	'nonlinear,dimension,tisean'	'NL_TISEAN_fnn_mi_10_005.meanpfnn'	-0.556881	0.00076272	0.00674569
6546	986	'MF_GP_LocalPrediction_covSEiso_covNoise_10_3_20_frombefore_meanerrbar'	'model,GaussianProcess'	'MF_GP_LocalPrediction_covSEiso_covNoise_10_3_20_frombefore.meanerrbar'	-0.55682	0.00076395	0.00674569
484	720	'CO_CompareMinAMI_std2_2_80_mean'	'correlation,AMI'	'CO_CompareMinAMI_std2_2_80.mean'	0.556732	0.000765738	0.00674569
365	714	'IN_AutoMutualInfoStats_40_kraskov1_4_fmmi'	'information,correlation,AMI'	'IN_AutoMutualInfoStats_40_kraskov1_4.fmmi'	0.556698	0.000766422	0.00674569
1887	766	'CO_StickAngles_y_ac1_n'	'correlation'	'CO_StickAngles_y.ac1_n'	0.556693	0.000766522	0.00674569
4372	908	'SP_Summaries_pgram_hamm_area_5_3'	'spectral'	'SP_Summaries_pgram_hamm.area_5_3'	-0.556594	0.000768542	0.00674569
3669	881	'SB_MotifThree_quantile_bbaa'	'symbolic,motifs'	'SB_MotifThree_quantile.bbaa'	0.556569	0.000769046	0.00674569
4717	911	'SP_Summaries_fft_logdev_logarea_2_1'	'spectral'	'SP_Summaries_fft_logdev.logarea_2_1'	0.556531	0.000769827	0.00674569
7200	1022	'MF_CompareTestSets_y_ss_best_uniform_25_01_1_rmserr_std'	'model,prediction,stationarity'	'MF_CompareTestSets_y_ss_best_uniform_25_01_1.rmserr_std'	-0.556297	0.000774614	0.00674569
7095	1014	'MF_steps_ahead_arma_3_1_6_stddiffrms'	'model,prediction'	'MF_steps_ahead_arma_3_1_6.stddiffrms'	0.556285	0.000774865	0.00674569
3734	882	'SB_MotifThree_diffquant_baa'	'symbolic,motifs'	'SB_MotifThree_diffquant.baa'	0.556216	0.000776276	0.00674569
3715	882	'SB_MotifThree_diffquant_aa'	'symbolic,motifs'	'SB_MotifThree_diffquant.aa'	0.556211	0.000776395	0.00674569
574	301	'SY_SlidingWindow_m_ent2_10'	'stationarity'	'SY_SlidingWindow_m_ent2_10'	0.556181	0.000777008	0.00674569
2500	808	'FC_Surprise_T1_50_tau_m2quad_500_std'	'information,symbolic'	'FC_Surprise_T1_50_tau_m2quad_500.std'	0.556118	0.000778307	0.00674569
3804	882	'SB_MotifThree_diffquant_bcca'	'symbolic,motifs'	'SB_MotifThree_diffquant.bcca'	0.555912	0.000782554	0.00674569
3724	882	'SB_MotifThree_diffquant_hh'	'symbolic,motifs'	'SB_MotifThree_diffquant.hh'	0.555911	0.000782582	0.00674569
6424	978	'PP_Compare_resample_2_1_gauss1_kd_resAC1'	'preprocessing,raw'	'PP_Compare_resample_2_1.gauss1_kd_resAC1'	0.555906	0.00078269	0.00674569
7077	1014	'MF_steps_ahead_arma_3_1_6_rmserr_2'	'model,prediction'	'MF_steps_ahead_arma_3_1_6.rmserr_2'	-0.555798	0.000784922	0.00674569
4467	909	'SP_Summaries_welch_rect_linfitsemilog_all_sea1'	'spectral'	'SP_Summaries_welch_rect.linfitsemilog_all_sea1'	0.555729	0.000786355	0.00674569
4591	910	'SP_Summaries_fft_linfitsemilog_all_sea1'	'spectral'	'SP_Summaries_fft.linfitsemilog_all_sea1'	0.555729	0.000786355	0.00674569
6163	970	'PP_Compare_medianf3_statav10'	'preprocessing,raw,stationarity'	'PP_Compare_medianf3.statav10'	-0.555707	0.000786817	0.00674569
3551	879	'SB_MotifTwo_mean_dudu'	'symbolic,motifs'	'SB_MotifTwo_mean.dudu'	-0.555474	0.000791669	0.00674569
3506	878	'SB_MotifTwo_diff_ddd'	'symbolic,motifs'	'SB_MotifTwo_diff.ddd'	0.555473	0.000791687	0.00674569
2003	772	'NW_VisibilityGraph_horiz_maxonmedian'	'network,visibilityGraph'	'NW_VisibilityGraph_horiz.maxonmedian'	-0.555406	0.000793105	0.00674569
3014	835	'FC_LocalSimple_mean3_ac1'	'forecasting'	'FC_LocalSimple_mean3.ac1'	0.555378	0.000793678	0.00674569
4350	908	'SP_Summaries_pgram_hamm_area_3_1'	'spectral'	'SP_Summaries_pgram_hamm.area_3_1'	0.555362	0.000794018	0.00674569
2032	773	'NW_VisibilityGraph_norm_propmode'	'network,visibilityGraph'	'NW_VisibilityGraph_norm.propmode'	-0.555316	0.000794983	0.00674569
3680	881	'SB_MotifThree_quantile_bcac'	'symbolic,motifs'	'SB_MotifThree_quantile.bcac'	-0.555177	0.000797922	0.00674569
3623	881	'SB_MotifThree_quantile_caa'	'symbolic,motifs'	'SB_MotifThree_quantile.caa'	-0.555091	0.000799732	0.00674569
6500	983	'MF_GP_hyperparameters_covSEiso_covPeriodic_covNoise_1_200_first_rmserr'	'model,GaussianProcess'	'MF_GP_hyperparameters_covSEiso_covPeriodic_covNoise_1_200_first.rmserr'	0.555053	0.000800519	0.00674569
3672	881	'SB_MotifThree_quantile_bbba'	'symbolic,motifs'	'SB_MotifThree_quantile.bbba'	0.555053	0.000800519	0.00674569
3039	838	'FC_LoopLocalSimple_mean_stderr_meansgndiff'	'forecasting'	'FC_LoopLocalSimple_mean.stderr_meansgndiff'	0.555048	0.000800631	0.00674569
3625	881	'SB_MotifThree_quantile_cac'	'symbolic,motifs'	'SB_MotifThree_quantile.cac'	-0.555033	0.000800944	0.00674569
6746	1001	'WL_dwtcoeff_sym2_5_noisestd_l2'	'wavelet,dwt'	'WL_dwtcoeff_sym2_5.noisestd_l2'	-0.55501	0.000801432	0.00674569
3755	882	'SB_MotifThree_diffquant_aaac'	'symbolic,motifs'	'SB_MotifThree_diffquant.aaac'	0.555009	0.000801465	0.00674569
3846	885	'MF_AR_arcov_3_a2'	'model,fit'	'MF_AR_arcov_3.a2'	-0.555009	0.000801466	0.00674569
6765	1002	'MF_arfit_1_8_sbc_maxA'	'modelfit,arfit'	'MF_arfit_1_8_sbc.maxA'	0.555009	0.000801466	0.00674569
1367	734	'SB_TransitionMatrix_51_TD2'	'symbolic,transitionmat'	'SB_TransitionMatrix_51.TD2'	0.554994	0.000801786	0.00674569
3620	881	'SB_MotifThree_quantile_bca'	'symbolic,motifs'	'SB_MotifThree_quantile.bca'	-0.554896	0.000803848	0.00674569
3472	875	'SB_BinaryStats_diff_stdstretch0'	'distribution,stationarity'	'SB_BinaryStats_diff.stdstretch0'	0.554832	0.000805211	0.00674569
135	134	'first_min_acf'	'correlation,tau'	'CO_FirstMin_ac'	0.554831	0.000805236	0.00674569
7085	1014	'MF_steps_ahead_arma_3_1_6_ac1_4'	'model,prediction'	'MF_steps_ahead_arma_3_1_6.ac1_4'	0.554819	0.000805478	0.00674569
6348	976	'PP_Compare_rav10_statav8'	'preprocessing,raw,stationarity'	'PP_Compare_rav10.statav8'	-0.554737	0.000807237	0.00674569
1790	762	'CO_TranslateShape_circle_15_pts_statav2_s'	'correlation,stationarity'	'CO_TranslateShape_circle_15_pts.statav2_s'	0.554714	0.000807712	0.00674569
4373	908	'SP_Summaries_pgram_hamm_logarea_5_3'	'spectral'	'SP_Summaries_pgram_hamm.logarea_5_3'	-0.554706	0.00080788	0.00674569
6258	973	'PP_Compare_rav2_swms5_1'	'preprocessing,raw,stationarity'	'PP_Compare_rav2.swms5_1'	-0.554684	0.000808369	0.00674569
3725	882	'SB_MotifThree_diffquant_aaa'	'symbolic,motifs'	'SB_MotifThree_diffquant.aaa'	0.554663	0.000808797	0.00674569
4476	909	'SP_Summaries_welch_rect_area_3_2'	'spectral'	'SP_Summaries_welch_rect.area_3_2'	-0.554644	0.000809215	0.00674569
4600	910	'SP_Summaries_fft_area_3_2'	'spectral'	'SP_Summaries_fft.area_3_2'	-0.554644	0.000809215	0.00674569
918	559	'EN_PermEn_4_1_normPermEn'	'entropy'	'EN_PermEn_4_1.normPermEn'	-0.554616	0.000809809	0.00674569
3635	881	'SB_MotifThree_quantile_aaac'	'symbolic,motifs'	'SB_MotifThree_quantile.aaac'	-0.554584	0.000810487	0.00674569
4645	911	'SP_Summaries_fft_logdev_peakPower_prom2'	'spectral'	'SP_Summaries_fft_logdev.peakPower_prom2'	0.554448	0.000813398	0.00674569
3589	880	'SB_MotifTwo_median_uduu'	'symbolic,motifs'	'SB_MotifTwo_median.uduu'	-0.554436	0.000813667	0.00674569
7191	1021	'MF_CompareTestSets_y_ar_best_uniform_25_01_1_meandiffs_median'	'model,prediction,arfit,stationarity'	'MF_CompareTestSets_y_ar_best_uniform_25_01_1.meandiffs_median'	-0.554426	0.000813866	0.00674569
1263	727	'CO_AddNoise_1_gaussian_firstUnder25'	'correlation,AMI,entropy'	'CO_AddNoise_1_gaussian.firstUnder25'	-0.554408	0.00081427	0.00674569
3777	882	'SB_MotifThree_diffquant_acca'	'symbolic,motifs'	'SB_MotifThree_diffquant.acca'	-0.554406	0.000814298	0.00674569
4229	906	'SC_FluctAnal_sign_2_dfa_50_2_logi_ratsplitminerr'	'scaling'	'SC_FluctAnal_sign_2_dfa_50_2_logi.ratsplitminerr'	-0.554377	0.000814933	0.00674569
2387	794	'FC_Surprise_T1_50_3_udq_500_median'	'information,symbolic'	'FC_Surprise_T1_50_3_udq_500.median'	0.554301	0.000816563	0.00674569
3504	878	'SB_MotifTwo_diff_uu'	'symbolic,motifs'	'SB_MotifTwo_diff.uu'	0.554257	0.000817504	0.00674569
2342	788	'FC_Surprise_dist_5_2_udq_500_std'	'information,symbolic'	'FC_Surprise_dist_5_2_udq_500.std'	0.554154	0.000819728	0.00674569
3686	881	'SB_MotifThree_quantile_bccc'	'symbolic,motifs'	'SB_MotifThree_quantile.bccc'	0.554153	0.000819744	0.00674569
6504	983	'MF_GP_hyperparameters_covSEiso_covPeriodic_covNoise_1_200_first_maxS'	'model,GaussianProcess'	'MF_GP_hyperparameters_covSEiso_covPeriodic_covNoise_1_200_first.maxS'	-0.554148	0.000819851	0.00674569
1999	772	'NW_VisibilityGraph_horiz_maxk'	'network,visibilityGraph'	'NW_VisibilityGraph_horiz.maxk'	-0.554135	0.000820125	0.00674569
1192	723	'CO_AddNoise_1_even_10_ami_at_20'	'correlation,AMI,entropy'	'CO_AddNoise_1_even_10.ami_at_20'	0.55411	0.000820669	0.00674569
1958	769	'CO_Embed2_Dist_tau_d_max'	'correlation,embedding'	'CO_Embed2_Dist_tau.d_max'	-0.554106	0.000820759	0.00674569
3653	881	'SB_MotifThree_quantile_acac'	'symbolic,motifs'	'SB_MotifThree_quantile.acac'	-0.554036	0.000822267	0.00674569
4279	908	'SP_Summaries_pgram_hamm_logiqr'	'spectral'	'SP_Summaries_pgram_hamm.logiqr'	0.553946	0.000824221	0.00674569
4486	909	'SP_Summaries_welch_rect_area_4_3'	'spectral'	'SP_Summaries_welch_rect.area_4_3'	-0.553945	0.000824238	0.00674569
4610	910	'SP_Summaries_fft_area_4_3'	'spectral'	'SP_Summaries_fft.area_4_3'	-0.553945	0.000824238	0.00674569
3114	844	'FC_LocalSimple_lfit4_ac1'	'forecasting'	'FC_LocalSimple_lfit4.ac1'	0.553931	0.000824542	0.00674569
1370	734	'SB_TransitionMatrix_51_TD5'	'symbolic,transitionmat'	'SB_TransitionMatrix_51.TD5'	0.553874	0.000825778	0.00674569
4651	911	'SP_Summaries_fft_logdev_logiqr'	'spectral'	'SP_Summaries_fft_logdev.logiqr'	0.553627	0.000831167	0.00674569
6260	973	'PP_Compare_rav2_swms10_1'	'preprocessing,raw,stationarity'	'PP_Compare_rav2.swms10_1'	-0.553581	0.000832172	0.00674569
3796	882	'SB_MotifThree_diffquant_bbcb'	'symbolic,motifs'	'SB_MotifThree_diffquant.bbcb'	0.553508	0.000833757	0.00674569
2378	793	'FC_Surprise_T1_20_2_udq_500_mean'	'information,symbolic'	'FC_Surprise_T1_20_2_udq_500.mean'	0.553503	0.000833874	0.00674569
4487	909	'SP_Summaries_welch_rect_logarea_4_3'	'spectral'	'SP_Summaries_welch_rect.logarea_4_3'	-0.553502	0.000833898	0.00674569
4611	910	'SP_Summaries_fft_logarea_4_3'	'spectral'	'SP_Summaries_fft.logarea_4_3'	-0.553502	0.000833898	0.00674569
1451	739	'SB_TransitionpAlphabet_40_1_maxdiagfexp_a'	'symbolic,transitionmat'	'SB_TransitionpAlphabet_40_1.maxdiagfexp_a'	-0.553487	0.000834217	0.00674569
3674	881	'SB_MotifThree_quantile_bbbc'	'symbolic,motifs'	'SB_MotifThree_quantile.bbbc'	0.55345	0.000835047	0.00674569
6733	1000	'WL_dwtcoeff_db3_5_stdd_l4'	'wavelet,dwt'	'WL_dwtcoeff_db3_5.stdd_l4'	0.553384	0.000836476	0.00674569
6477	981	'MF_GP_hyperparameters_covSEiso_covPeriodic_covNoise_1_200_resample_mabserr_std'	'model,GaussianProcess'	'MF_GP_hyperparameters_covSEiso_covPeriodic_covNoise_1_200_resample.mabserr_std'	-0.55324	0.000839652	0.00674569
4644	911	'SP_Summaries_fft_logdev_peakPower_5'	'spectral'	'SP_Summaries_fft_logdev.peakPower_5'	0.553208	0.000840367	0.00674569
6498	983	'MF_GP_hyperparameters_covSEiso_covPeriodic_covNoise_1_200_first_logh5'	'model,GaussianProcess'	'MF_GP_hyperparameters_covSEiso_covPeriodic_covNoise_1_200_first.logh5'	0.553179	0.000840989	0.00674569
6318	975	'PP_Compare_rav4_statav10'	'preprocessing,raw,stationarity'	'PP_Compare_rav4.statav10'	-0.553122	0.000842263	0.00674569
3666	881	'SB_MotifThree_quantile_baca'	'symbolic,motifs'	'SB_MotifThree_quantile.baca'	-0.553093	0.000842908	0.00674569
3556	879	'SB_MotifTwo_mean_udud'	'symbolic,motifs'	'SB_MotifTwo_mean.udud'	-0.553013	0.000844677	0.00674569
3588	880	'SB_MotifTwo_median_udud'	'symbolic,motifs'	'SB_MotifTwo_median.udud'	-0.553013	0.000844677	0.00674569
3557	879	'SB_MotifTwo_mean_uduu'	'symbolic,motifs'	'SB_MotifTwo_mean.uduu'	-0.55291	0.000846956	0.00674569
7173	1020	'MF_CompareTestSets_y_ar_4_rand_25_01_1_meandiffs_iqr'	'model,prediction,stationarity'	'MF_CompareTestSets_y_ar_4_rand_25_01_1.meandiffs_iqr'	-0.552884	0.000847543	0.00674569
5859	958	'SD_TSTL_surrogates_mi_100_2_trev_normpatponmax'	'nonlinear,tstool,correlation,surrogate'	'SD_TSTL_surrogates_mi_100_2_trev.normpatponmax'	-0.552836	0.000848602	0.00674569
7121	1017	'MF_FitSubsegments_ar_2_uniform_25_01_fpe_max'	'model,prediction'	'MF_FitSubsegments_ar_2_uniform_25_01.fpe_max'	-0.552804	0.000849309	0.00674569
6170	970	'PP_Compare_medianf3_swss5_1'	'preprocessing,raw,stationarity'	'PP_Compare_medianf3.swss5_1'	-0.552747	0.000850585	0.00674569
7072	1013	'MF_steps_ahead_ss_best_6_stddiffrms'	'model,prediction'	'MF_steps_ahead_ss_best_6.stddiffrms'	0.552681	0.000852044	0.00674569
3134	846	'FC_LocalSimple_lfittau_ac1'	'forecasting'	'FC_LocalSimple_lfittau.ac1'	0.55264	0.000852973	0.00674569
7062	1013	'MF_steps_ahead_ss_best_6_ac1_4'	'model,prediction'	'MF_steps_ahead_ss_best_6.ac1_4'	0.552606	0.000853734	0.00674569
7232	1023	'MF_CompareTestSets_y_ss_2_uniform_25_01_1_meandiffs_std'	'model,prediction,stationarity'	'MF_CompareTestSets_y_ss_2_uniform_25_01_1.meandiffs_std'	-0.552391	0.000858555	0.00674569
3531	878	'SB_MotifTwo_diff_hhhh'	'symbolic,motifs'	'SB_MotifTwo_diff.hhhh'	0.552361	0.000859217	0.00674569
6688	996	'WL_coeffs_db3_4_med_coeff'	'wavelet'	'WL_coeffs_db3_4.med_coeff'	0.552347	0.000859543	0.00674569
2330	787	'FC_Surprise_T2_100_5_q_500_mean'	'information,symbolic'	'FC_Surprise_T2_100_5_q_500.mean'	0.552346	0.00085956	0.00674569
7720	1048	'MF_hmm_07_3_Mu_3'	'hmm,model'	'MF_hmm_07_3.Mu_3'	0.552343	0.000859627	0.00674569
6425	978	'PP_Compare_resample_2_1_gauss1_kd_resAC2'	'preprocessing,raw'	'PP_Compare_resample_2_1.gauss1_kd_resAC2'	0.552333	0.000859853	0.00674569
6257	973	'PP_Compare_rav2_swms2_2'	'preprocessing,raw,stationarity'	'PP_Compare_rav2.swms2_2'	-0.552309	0.000860405	0.00674569
3876	888	'DN_SimpleFit_sin1_resruns'	'model'	'DN_SimpleFit_sin1.resruns'	-0.552157	0.000863814	0.00674569
3024	836	'FC_LocalSimple_mean4_ac1'	'forecasting'	'FC_LocalSimple_mean4.ac1'	0.552037	0.000866547	0.00674569
4776	913	'NL_crptool_fnn_10_2_ac_fnn6'	'nonlinear,dimension,crptool'	'NL_crptool_fnn_10_2_ac.fnn6'	-0.551572	0.000877132	0.00674569
4311	908	'SP_Summaries_pgram_hamm_fpolysat_b'	'spectral'	'SP_Summaries_pgram_hamm.fpolysat_b'	-0.551495	0.0008789	0.00674569
6566	987	'MF_GP_LocalPrediction_covSEiso_covNoise_10_3_20_randomgap_meanlogh1'	'model,GaussianProcess'	'MF_GP_LocalPrediction_covSEiso_covNoise_10_3_20_randomgap.meanlogh1'	0.551462	0.000879654	0.00674569
7139	1019	'MF_FitSubsegments_arma_2_2_uniform_25_01_fpe_max'	'model,prediction'	'MF_FitSubsegments_arma_2_2_uniform_25_01.fpe_max'	-0.551462	0.000879654	0.00674569
3469	875	'SB_BinaryStats_diff_meanstretch0'	'distribution,stationarity'	'SB_BinaryStats_diff.meanstretch0'	0.551456	0.000879784	0.00674569
2321	786	'FC_Surprise_T2_100_4_q_500_max'	'information,symbolic'	'FC_Surprise_T2_100_4_q_500.max'	0.551409	0.000880866	0.00674569
2830	830	'EN_Randomize_statdist_ac3fexpa'	'entropy,slow'	'EN_Randomize_statdist.ac3fexpa'	0.551405	0.000880962	0.00674569
6482	981	'MF_GP_hyperparameters_covSEiso_covPeriodic_covNoise_1_200_resample_meanS'	'model,GaussianProcess'	'MF_GP_hyperparameters_covSEiso_covPeriodic_covNoise_1_200_resample.meanS'	0.551397	0.00088115	0.00674569
3646	881	'SB_MotifThree_quantile_abbb'	'symbolic,motifs'	'SB_MotifThree_quantile.abbb'	0.551394	0.000881216	0.00674569
7049	1012	'MF_steps_ahead_ar_best_6_stddiffrms'	'model,prediction,arfit'	'MF_steps_ahead_ar_best_6.stddiffrms'	0.551175	0.000886256	0.00674569
2600	815	'PH_Walker_biasprop_05_01_w_std'	'trend'	'PH_Walker_biasprop_05_01.w_std'	0.551137	0.000887132	0.00674569
6586	989	'WL_cwt_db3_32_meanabsC'	'wavelet,cwt'	'WL_cwt_db3_32.meanabsC'	0.551104	0.000887909	0.00674569
3752	882	'SB_MotifThree_diffquant_hhh'	'symbolic,motifs'	'SB_MotifThree_diffquant.hhh'	0.551094	0.000888139	0.00674569
7504	1034	'MF_ExpSmoothing_05_best_alphamin_1'	'model'	'MF_ExpSmoothing_05_best.alphamin_1'	0.551077	0.00088854	0.00674569
7728	1048	'MF_hmm_07_3_LLtrainpersample'	'hmm,model'	'MF_hmm_07_3.LLtrainpersample'	0.550925	0.00089206	0.00674569
3612	881	'SB_MotifThree_quantile_acb'	'symbolic,motifs'	'SB_MotifThree_quantile.acb'	-0.550919	0.00089219	0.00674569
2577	813	'PH_Walker_prop_09_res_ac1'	'trend'	'PH_Walker_prop_09.res_ac1'	0.550863	0.000893498	0.00674569
6743	1001	'WL_dwtcoeff_sym2_5_maxd_l2'	'wavelet,dwt'	'WL_dwtcoeff_sym2_5.maxd_l2'	-0.550817	0.000894565	0.00674569
3832	882	'SB_MotifThree_diffquant_cccb'	'symbolic,motifs'	'SB_MotifThree_diffquant.cccb'	0.550763	0.000895828	0.00674569
6717	999	'WL_fBM_p2'	'wavelet'	'WL_fBM.p2'	0.550661	0.000898205	0.00674569
957	577	'runstest'	'hypothesistest,randomness,raw'	'HT_HypothesisTest_runstest'	-0.550659	0.000898265	0.00674569
1832	765	'CO_TranslateShape_rectangle_2_pts_npatmode'	'correlation'	'CO_TranslateShape_rectangle_2_pts.npatmode'	0.550641	0.00089868	0.00674569
340	714	'IN_AutoMutualInfoStats_40_kraskov1_4_ami19'	'information,correlation,AMI'	'IN_AutoMutualInfoStats_40_kraskov1_4.ami19'	0.550637	0.000898774	0.00674569
7762	1051	'MD_hrv_classic_hf'	'medical'	'MD_hrv_classic.hf'	0.55062	0.000899161	0.00674569
4415	909	'SP_Summaries_welch_rect_ac1'	'spectral'	'SP_Summaries_welch_rect.ac1'	0.550616	0.000899272	0.00674569
4539	910	'SP_Summaries_fft_ac1'	'spectral'	'SP_Summaries_fft.ac1'	0.550616	0.000899272	0.00674569
6718	999	'WL_fBM_p3'	'wavelet'	'WL_fBM.p3'	0.550608	0.000899464	0.00674569
2865	831	'EN_Randomize_dyndist_xcn1fexpr2'	'entropy,slow'	'EN_Randomize_dyndist.xcn1fexpr2'	0.550479	0.000902487	0.00674569
7507	1034	'MF_ExpSmoothing_05_best_alphamin'	'model'	'MF_ExpSmoothing_05_best.alphamin'	0.55028	0.000907172	0.00674569
4344	908	'SP_Summaries_pgram_hamm_area_2_1'	'spectral'	'SP_Summaries_pgram_hamm.area_2_1'	0.550257	0.000907714	0.00674569
4293	908	'SP_Summaries_pgram_hamm_tau'	'spectral'	'SP_Summaries_pgram_hamm.tau'	0.550251	0.000907838	0.00674569
4013	897	'SC_FluctAnal_2_rsrange_50_logi_ratsplitminerr'	'scaling'	'SC_FluctAnal_2_rsrange_50_logi.ratsplitminerr'	-0.550235	0.000908218	0.00674569
4860	916	'NL_TISEAN_fnn_mi_10_005_minpfnn'	'nonlinear,dimension,tisean'	'NL_TISEAN_fnn_mi_10_005.minpfnn'	-0.550085	0.000911781	0.00674569
2889	831	'EN_Randomize_dyndist_ac2fexpr2'	'entropy,slow'	'EN_Randomize_dyndist.ac2fexpr2'	0.550018	0.000913364	0.00674569
1223	725	'CO_AddNoise_1_std1_10_ac2'	'correlation,AMI,entropy'	'CO_AddNoise_1_std1_10.ac2'	0.549982	0.00091421	0.00674569
3629	881	'SB_MotifThree_quantile_cca'	'symbolic,motifs'	'SB_MotifThree_quantile.cca'	-0.549918	0.000915724	0.00674569
917	558	'EN_PermEn_3_1_normPermEn'	'entropy'	'EN_PermEn_3_1.normPermEn'	-0.549913	0.000915848	0.00674569
7065	1013	'MF_steps_ahead_ss_best_6_ac1_5'	'model,prediction'	'MF_steps_ahead_ss_best_6.ac1_5'	0.549882	0.000916583	0.00674569
4265	908	'SP_Summaries_pgram_hamm_numPromPeaks_5'	'spectral'	'SP_Summaries_pgram_hamm.numPromPeaks_5'	0.549779	0.000919051	0.00674569
4846	916	'NL_TISEAN_fnn_mi_10_005_pfnn_8'	'nonlinear,dimension,tisean'	'NL_TISEAN_fnn_mi_10_005.pfnn_8'	-0.54965	0.000922131	0.00674569
2470	804	'FC_Surprise_dist_20_tau_m2quad_500_std'	'information,symbolic'	'FC_Surprise_dist_20_tau_m2quad_500.std'	0.549629	0.000922623	0.00674569
3687	881	'SB_MotifThree_quantile_caaa'	'symbolic,motifs'	'SB_MotifThree_quantile.caaa'	-0.54962	0.00092286	0.00674569
2033	773	'NW_VisibilityGraph_norm_meank'	'network,visibilityGraph'	'NW_VisibilityGraph_norm.meank'	0.549608	0.00092313	0.00674569
2059	773	'NW_VisibilityGraph_norm_expnlogL'	'network,visibilityGraph,lengthdep'	'NW_VisibilityGraph_norm.expnlogL'	0.549608	0.00092313	0.00674569
2063	773	'NW_VisibilityGraph_norm_entropy'	'network,visibilityGraph'	'NW_VisibilityGraph_norm.entropy'	0.549608	0.00092313	0.00674569
3834	882	'SB_MotifThree_diffquant_hhhh'	'symbolic,motifs'	'SB_MotifThree_diffquant.hhhh'	0.549597	0.000923391	0.00674569
397	715	'IN_AutoMutualInfoStats_diff_20_gaussian_mami'	'information,correlation,AMI'	'IN_AutoMutualInfoStats_diff_20_gaussian.mami'	-0.54959	0.000923576	0.00674569
3817	882	'SB_MotifThree_diffquant_cbab'	'symbolic,motifs'	'SB_MotifThree_diffquant.cbab'	-0.549551	0.000924511	0.00674569
336	714	'IN_AutoMutualInfoStats_40_kraskov1_4_ami15'	'information,correlation,AMI'	'IN_AutoMutualInfoStats_40_kraskov1_4.ami15'	0.549458	0.000926731	0.00674569
4360	908	'SP_Summaries_pgram_hamm_area_4_2'	'spectral'	'SP_Summaries_pgram_hamm.area_4_2'	-0.5494	0.000928121	0.00674569
3721	882	'SB_MotifThree_diffquant_ca'	'symbolic,motifs'	'SB_MotifThree_diffquant.ca'	-0.549384	0.000928522	0.00674569
6751	1001	'WL_dwtcoeff_sym2_5_maxd_l4'	'wavelet,dwt'	'WL_dwtcoeff_sym2_5.maxd_l4'	0.549377	0.000928677	0.00674569
3600	881	'SB_MotifThree_quantile_bc'	'symbolic,motifs'	'SB_MotifThree_quantile.bc'	-0.549364	0.000928995	0.00674569
4810	915	'NL_TISEAN_fnn_ac_10_005_pfnn_8'	'nonlinear,dimension,tisean'	'NL_TISEAN_fnn_ac_10_005.pfnn_8'	-0.549288	0.000930829	0.00674569
3075	840	'FC_LocalSimple_median5_ac1'	'forecasting'	'FC_LocalSimple_median5.ac1'	0.549277	0.000931083	0.00674569
346	714	'IN_AutoMutualInfoStats_40_kraskov1_4_ami25'	'information,correlation,AMI'	'IN_AutoMutualInfoStats_40_kraskov1_4.ami25'	0.549036	0.000936929	0.00674569
6166	970	'PP_Compare_medianf3_swms5_2'	'preprocessing,raw,stationarity'	'PP_Compare_medianf3.swms5_2'	-0.548978	0.000938331	0.00674569
2116	478	'SY_SpreadRandomLocal_50_100_meanac1'	'stationarity'	'SY_SpreadRandomLocal_50_100.meanac1'	0.548851	0.000941416	0.00674569
6656	993	'WL_coeffs_db3_1_mean_coeff'	'wavelet'	'WL_coeffs_db3_1.mean_coeff'	-0.548851	0.000941416	0.00674569
1995	772	'NW_VisibilityGraph_horiz_propmode'	'network,visibilityGraph'	'NW_VisibilityGraph_horiz.propmode'	-0.548713	0.000944808	0.00674569
1815	764	'CO_TranslateShape_circle_35_pts_mode'	'correlation'	'CO_TranslateShape_circle_35_pts.mode'	-0.548706	0.000944959	0.00674569
3438	872	'EX_MovingThreshold_01_002_pkick'	'outliers'	'EX_MovingThreshold_01_002.pkick'	-0.548698	0.000945167	0.00674569
3035	837	'FC_LocalSimple_meantau_ac2'	'forecasting'	'FC_LocalSimple_meantau.ac2'	0.548665	0.000945974	0.00674569
6287	974	'PP_Compare_rav3_statav10'	'preprocessing,raw,stationarity'	'PP_Compare_rav3.statav10'	-0.548629	0.000946859	0.00674569
6957	1008	'NL_embed_PCA_1_10_perc_1'	'embedding,pca'	'NL_embed_PCA_1_10.perc_1'	0.548597	0.000947647	0.00674569
6352	976	'PP_Compare_rav10_swms5_2'	'preprocessing,raw,stationarity'	'PP_Compare_rav10.swms5_2'	-0.548499	0.000950036	0.00674569
2284	781	'FC_Surprise_T1_50_3_q_500_lq'	'information,symbolic'	'FC_Surprise_T1_50_3_q_500.lq'	-0.54843	0.000951749	0.00674569
7081	1014	'MF_steps_ahead_arma_3_1_6_mabserr_3'	'model,prediction'	'MF_steps_ahead_arma_3_1_6.mabserr_3'	-0.548374	0.000953107	0.00674569
3944	894	'SC_FluctAnal_2_range_50_logi_r1_linfitint'	'scaling'	'SC_FluctAnal_2_range_50_logi.r1_linfitint'	0.548338	0.000954011	0.00674569
6724	1000	'WL_dwtcoeff_db3_5_mind_l2'	'wavelet,dwt'	'WL_dwtcoeff_db3_5.mind_l2'	0.54833	0.000954191	0.00674569
2824	830	'EN_Randomize_statdist_ac2fexpa'	'entropy,slow'	'EN_Randomize_statdist.ac2fexpa'	0.548224	0.000956823	0.00674569
3723	882	'SB_MotifThree_diffquant_cc'	'symbolic,motifs'	'SB_MotifThree_diffquant.cc'	0.548189	0.000957675	0.00674569
801	496	'SY_LocalGlobal_iqr_l20'	'stationarity'	'SY_LocalGlobal_l20.iqr'	0.548125	0.000959271	0.00674569
3603	881	'SB_MotifThree_quantile_cc'	'symbolic,motifs'	'SB_MotifThree_quantile.cc'	0.548113	0.000959559	0.00674569
6725	1000	'WL_dwtcoeff_db3_5_stdd_l2'	'wavelet,dwt'	'WL_dwtcoeff_db3_5.stdd_l2'	-0.548068	0.000960683	0.00674569
2883	831	'EN_Randomize_dyndist_ac1fexpr2'	'entropy,slow'	'EN_Randomize_dyndist.ac1fexpr2'	0.548048	0.000961185	0.00674569
3814	882	'SB_MotifThree_diffquant_cacb'	'symbolic,motifs'	'SB_MotifThree_diffquant.cacb'	-0.547949	0.000963645	0.00674569
1269	727	'CO_AddNoise_1_gaussian_fitexpb'	'correlation,AMI,entropy'	'CO_AddNoise_1_gaussian.fitexpb'	-0.54792	0.000964357	0.00674569
6528	985	'MF_GP_LocalPrediction_covSEiso_covNoise_5_3_10_beforeafter_meanerrbar'	'model,GaussianProcess'	'MF_GP_LocalPrediction_covSEiso_covNoise_5_3_10_beforeafter.meanerrbar'	-0.54792	0.000964357	0.00674569
2800	830	'EN_Randomize_statdist_xcn1fexpa'	'entropy,slow'	'EN_Randomize_statdist.xcn1fexpa'	0.547875	0.000965479	0.00674569
3104	843	'FC_LocalSimple_lfit3_ac1'	'forecasting'	'FC_LocalSimple_lfit3.ac1'	0.547872	0.000965546	0.00674569
3583	880	'SB_MotifTwo_median_dudu'	'symbolic,motifs'	'SB_MotifTwo_median.dudu'	-0.547861	0.000965825	0.00674569
6554	986	'MF_GP_LocalPrediction_covSEiso_covNoise_10_3_20_frombefore_maxmlik'	'model,GaussianProcess'	'MF_GP_LocalPrediction_covSEiso_covNoise_10_3_20_frombefore.maxmlik'	0.547854	0.000965998	0.00674569
2439	800	'FC_Surprise_T2_100_5_udq_500_tstat'	'information,symbolic'	'FC_Surprise_T2_100_5_udq_500.tstat'	0.547836	0.000966461	0.00674569
3010	835	'FC_LocalSimple_mean3_stderr'	'forecasting'	'FC_LocalSimple_mean3.stderr'	-0.547788	0.000967652	0.00674569
3061	839	'FC_LocalSimple_median3_stderr'	'forecasting'	'FC_LocalSimple_median3.stderr'	-0.547788	0.000967652	0.00674569
3015	835	'FC_LocalSimple_mean3_ac2'	'forecasting'	'FC_LocalSimple_mean3.ac2'	0.547786	0.0009677	0.00674569
1295	729	'CO_AddNoise_1_kraskov1_4_pdec'	'correlation,AMI,entropy'	'CO_AddNoise_1_kraskov1_4.pdec'	0.54776	0.000968355	0.00674569
4149	903	'SC_FluctAnal_2_dfa_50_1_2_logi_linfitint'	'scaling'	'SC_FluctAnal_2_dfa_50_1_2_logi.linfitint'	0.547747	0.000968678	0.00674569
4597	910	'SP_Summaries_fft_statav2_s'	'spectral'	'SP_Summaries_fft.statav2_s'	0.547708	0.00096965	0.00674569
6148	969	'PP_Compare_diff2_kscn_adiff'	'preprocessing,raw'	'PP_Compare_diff2.kscn_adiff'	-0.547704	0.000969741	0.00674569
4806	915	'NL_TISEAN_fnn_ac_10_005_pfnn_4'	'nonlinear,dimension,tisean'	'NL_TISEAN_fnn_ac_10_005.pfnn_4'	-0.547651	0.000971081	0.00674569
4198	905	'SC_FluctAnal_mag_2_dfa_50_2_logi_alpha'	'scaling'	'SC_FluctAnal_mag_2_dfa_50_2_logi.alpha'	0.54751	0.000974613	0.00674569
442	716	'IN_AutoMutualInfoStats_diff_20_kraskov1_4_pcrossmean'	'information,correlation,AMI'	'IN_AutoMutualInfoStats_diff_20_kraskov1_4.pcrossmean'	0.547493	0.000975041	0.00674569
1837	765	'CO_TranslateShape_rectangle_2_pts_fours'	'correlation'	'CO_TranslateShape_rectangle_2_pts.fours'	-0.547492	0.000975071	0.00674569
3828	882	'SB_MotifThree_diffquant_ccba'	'symbolic,motifs'	'SB_MotifThree_diffquant.ccba'	0.547462	0.000975822	0.00674569
3573	880	'SB_MotifTwo_median_udd'	'symbolic,motifs'	'SB_MotifTwo_median.udd'	-0.547451	0.000976091	0.00674569
3641	881	'SB_MotifThree_quantile_aacc'	'symbolic,motifs'	'SB_MotifThree_quantile.aacc'	-0.547351	0.000978628	0.00674569
6462	980	'MF_GP_hyperparameters_covSEiso_covNoise_1_200_resample_mlikelihood'	'model,GaussianProcess'	'MF_GP_hyperparameters_covSEiso_covNoise_1_200_resample.mlikelihood'	0.547297	0.000979982	0.00674569
2392	795	'FC_Surprise_T1_100_4_udq_500_min'	'information,symbolic'	'FC_Surprise_T1_100_4_udq_500.min'	0.547297	0.000979982	0.00674569
7170	1020	'MF_CompareTestSets_y_ar_4_rand_25_01_1_meandiffs_mean'	'model,prediction,stationarity'	'MF_CompareTestSets_y_ar_4_rand_25_01_1.meandiffs_mean'	-0.547258	0.000980958	0.00674569
6739	1001	'WL_dwtcoeff_sym2_5_maxd_l1'	'wavelet,dwt'	'WL_dwtcoeff_sym2_5.maxd_l1'	-0.547217	0.00098201	0.00674569
6382	977	'PP_Compare_resample_1_2_swms5_1'	'preprocessing,raw,stationarity'	'PP_Compare_resample_1_2.swms5_1'	-0.547198	0.000982479	0.00674569
2682	819	'PH_Walker_runningvar_15_50_w_ac2'	'trend'	'PH_Walker_runningvar_15_50.w_ac2'	0.547184	0.000982825	0.00674569
2598	815	'PH_Walker_biasprop_05_01_w_mean'	'trend'	'PH_Walker_biasprop_05_01.w_mean'	0.547163	0.000983361	0.00674569
7190	1021	'MF_CompareTestSets_y_ar_best_uniform_25_01_1_meandiffs_mean'	'model,prediction,arfit,stationarity'	'MF_CompareTestSets_y_ar_best_uniform_25_01_1.meandiffs_mean'	-0.547126	0.000984312	0.00674569
6290	974	'PP_Compare_rav3_swms5_2'	'preprocessing,raw,stationarity'	'PP_Compare_rav3.swms5_2'	-0.547022	0.000986943	0.00674569
6321	975	'PP_Compare_rav4_swms5_2'	'preprocessing,raw,stationarity'	'PP_Compare_rav4.swms5_2'	-0.547022	0.000986943	0.00674569
7434	1031	'MF_armax_1_1_05_1_lastimprovement'	'model'	'MF_armax_1_1_05_1.lastimprovement'	0.546946	0.000988885	0.00674569
3498	877	'SB_BinaryStats_iqr_diff21stretch0'	'distribution,stationarity'	'SB_BinaryStats_iqr.diff21stretch0'	-0.546943	0.000988953	0.00674569
4017	897	'SC_FluctAnal_2_rsrange_50_logi_r1_alpha'	'scaling'	'SC_FluctAnal_2_rsrange_50_logi.r1_alpha'	0.546934	0.000989188	0.00674569
94	93	'AC_2'	'correlation'	'AC_2'	0.546901	0.000990034	0.00674569
1128	709	'CO_trev_2_denom'	'correlation,nonlinear'	'CO_trev_2.denom'	-0.546901	0.000990034	0.00674569
2133	479	'SY_SpreadRandomLocal_100_100_meanac2'	'stationarity'	'SY_SpreadRandomLocal_100_100.meanac2'	0.546901	0.000990034	0.00674569
2149	480	'SY_SpreadRandomLocal_200_100_meanac2'	'stationarity'	'SY_SpreadRandomLocal_200_100.meanac2'	0.546901	0.000990034	0.00674569
2562	813	'PH_Walker_prop_09_w_ac2'	'trend'	'PH_Walker_prop_09.w_ac2'	0.546901	0.000990034	0.00674569
2468	804	'FC_Surprise_dist_20_tau_m2quad_500_lq'	'information,symbolic'	'FC_Surprise_dist_20_tau_m2quad_500.lq'	-0.546897	0.000990118	0.00674569
4105	901	'SC_FluctAnal_2_dfa_50_2_logi_ssr'	'scaling'	'SC_FluctAnal_2_dfa_50_2_logi.ssr'	0.546885	0.000990437	0.00674569
1681	752	'DN_RemovePoints_absclose_01_sumabsacfdiff'	'correlation,outliers'	'DN_RemovePoints_absclose_01.sumabsacfdiff'	-0.54685	0.000991317	0.00674569
5879	960	'SD_TSTL_surrogates_mi_100_3_trev_ksiqrsfrommode'	'nonlinear,tstool,correlation,surrogate'	'SD_TSTL_surrogates_mi_100_3_trev.ksiqrsfrommode'	0.546808	0.000992406	0.00674569
1703	754	'DN_RemovePoints_absclose_08_sumabsacfdiff'	'correlation,outliers'	'DN_RemovePoints_absclose_08.sumabsacfdiff'	0.54678	0.000993098	0.00674569
203	136	'firstMin_mi-kraskov1_4'	'correlation,AMI'	'CO_FirstMin_mi-kraskov1_4'	0.546765	0.000993496	0.00674569
472	719	'CO_CompareMinAMI_even_2_80_median'	'correlation,AMI'	'CO_CompareMinAMI_even_2_80.median'	0.546584	0.000998127	0.00674569
7722	1048	'MF_hmm_07_3_rangeMu'	'hmm,model'	'MF_hmm_07_3.rangeMu'	0.546575	0.000998346	0.00674569
1766	760	'DN_RemovePoints_max_01_sumabsacfdiff'	'correlation,outliers'	'DN_RemovePoints_max_01.sumabsacfdiff'	0.546495	0.00100042	0.00674569
3537	879	'SB_MotifTwo_mean_ddd'	'symbolic,motifs'	'SB_MotifTwo_mean.ddd'	0.546349	0.00100417	0.00674569
3503	878	'SB_MotifTwo_diff_ud'	'symbolic,motifs'	'SB_MotifTwo_diff.ud'	-0.546325	0.00100479	0.00674569
1302	729	'CO_AddNoise_1_kraskov1_4_ami_at_5'	'correlation,AMI,entropy'	'CO_AddNoise_1_kraskov1_4.ami_at_5'	0.546321	0.00100491	0.00674569
2531	811	'PH_Walker_prop_01_sw_maxrat'	'trend'	'PH_Walker_prop_01.sw_maxrat'	0.546289	0.00100572	0.00674569
1303	729	'CO_AddNoise_1_kraskov1_4_ami_at_10'	'correlation,AMI,entropy'	'CO_AddNoise_1_kraskov1_4.ami_at_10'	0.546283	0.00100588	0.00674569
2462	803	'FC_Surprise_dist_10_tau_m2quad_500_std'	'information,symbolic'	'FC_Surprise_dist_10_tau_m2quad_500.std'	0.546255	0.00100661	0.00674569
3514	878	'SB_MotifTwo_diff_hhh'	'symbolic,motifs'	'SB_MotifTwo_diff.hhh'	0.546236	0.00100709	0.00674569
3439	872	'EX_MovingThreshold_01_002_stdkickf'	'outliers'	'EX_MovingThreshold_01_002.stdkickf'	0.546236	0.00100709	0.00674569
1187	723	'CO_AddNoise_1_even_10_firstUnder50'	'correlation,AMI,entropy'	'CO_AddNoise_1_even_10.firstUnder50'	-0.546174	0.00100869	0.00674569
6322	975	'PP_Compare_rav4_swms10_1'	'preprocessing,raw,stationarity'	'PP_Compare_rav4.swms10_1'	-0.54612	0.00101009	0.00674569
3726	882	'SB_MotifThree_diffquant_aab'	'symbolic,motifs'	'SB_MotifThree_diffquant.aab'	0.546093	0.00101079	0.00674569
6721	1000	'WL_dwtcoeff_db3_5_stdd_l1'	'wavelet,dwt'	'WL_dwtcoeff_db3_5.stdd_l1'	-0.546058	0.00101169	0.00674569
3382	869	'ST_LocalExtrema_n50_meanabsmin'	'distribution,stationarity'	'ST_LocalExtrema_n50.meanabsmin'	-0.546019	0.00101271	0.00674569
7723	1048	'MF_hmm_07_3_Cov'	'hmm,model'	'MF_hmm_07_3.Cov'	-0.546013	0.00101286	0.00674569
2117	478	'SY_SpreadRandomLocal_50_100_meanac2'	'stationarity'	'SY_SpreadRandomLocal_50_100.meanac2'	0.545972	0.00101395	0.00674569
3505	878	'SB_MotifTwo_diff_hh'	'symbolic,motifs'	'SB_MotifTwo_diff.hh'	-0.545965	0.00101412	0.00674569
2572	813	'PH_Walker_prop_09_sw_propcross'	'trend'	'PH_Walker_prop_09.sw_propcross'	-0.545965	0.00101412	0.00674569
3465	875	'SB_BinaryStats_diff_pstretch1'	'distribution,stationarity'	'SB_BinaryStats_diff.pstretch1'	-0.545965	0.00101412	0.00674569
3502	878	'SB_MotifTwo_diff_du'	'symbolic,motifs'	'SB_MotifTwo_diff.du'	0.545965	0.00101412	0.00674569
3688	881	'SB_MotifThree_quantile_caab'	'symbolic,motifs'	'SB_MotifThree_quantile.caab'	-0.545961	0.00101423	0.00674569
7736	1049	'MF_hmm_08_2_Cov'	'hmm,model'	'MF_hmm_08_2.Cov'	-0.545949	0.00101454	0.00674569
3660	881	'SB_MotifThree_quantile_baaa'	'symbolic,motifs'	'SB_MotifThree_quantile.baaa'	0.545752	0.00101967	0.00674569
2863	831	'EN_Randomize_dyndist_xcn1fexpa'	'entropy,slow'	'EN_Randomize_dyndist.xcn1fexpa'	0.545746	0.00101982	0.00674569
2187	475	'SY_StdNthDerChange_rmse'	'entropy'	'SY_StdNthDerChange.fexp_rmse'	-0.545694	0.0010212	0.00674569
1794	762	'CO_TranslateShape_circle_15_pts_statav4_s'	'correlation,stationarity'	'CO_TranslateShape_circle_15_pts.statav4_s'	0.545657	0.00102216	0.00674569
7125	1017	'MF_FitSubsegments_ar_2_uniform_25_01_a_1_mean'	'model,prediction'	'MF_FitSubsegments_ar_2_uniform_25_01.a_1_mean'	-0.545646	0.00102244	0.00674569
7164	1020	'MF_CompareTestSets_y_ar_4_rand_25_01_1_mabserr_std'	'model,prediction,stationarity'	'MF_CompareTestSets_y_ar_4_rand_25_01_1.mabserr_std'	-0.545609	0.00102342	0.00674569
7822	1058	'ST_MomentCorr_002_02_mean_std_abs_R'	'statistics'	'ST_MomentCorr_002_02_mean_std_abs.R'	0.545572	0.00102439	0.00674569
7823	1058	'ST_MomentCorr_002_02_mean_std_abs_absR'	'statistics'	'ST_MomentCorr_002_02_mean_std_abs.absR'	0.545572	0.00102439	0.00674569
850	503	'SY_LocalGlobal_AC1_p5'	'stationarity'	'SY_LocalGlobal_p5.ac1'	-0.545506	0.00102612	0.00674569
473	719	'CO_CompareMinAMI_even_2_80_mean'	'correlation,AMI'	'CO_CompareMinAMI_even_2_80.mean'	0.545495	0.00102643	0.00674569
919	560	'EN_PermEn_5_1_normPermEn'	'entropy'	'EN_PermEn_5_1.normPermEn'	-0.545459	0.00102737	0.00674569
4107	901	'SC_FluctAnal_2_dfa_50_2_logi_logtausplit'	'scaling'	'SC_FluctAnal_2_dfa_50_2_logi.logtausplit'	-0.545425	0.00102827	0.00674569
4108	901	'SC_FluctAnal_2_dfa_50_2_logi_prop_r1'	'scaling'	'SC_FluctAnal_2_dfa_50_2_logi.prop_r1'	-0.545425	0.00102827	0.00674569
4081	900	'SC_FluctAnal_2_dfa_50_1_logi_ssr'	'scaling'	'SC_FluctAnal_2_dfa_50_1_logi.ssr'	0.54539	0.00102917	0.00674569
1813	764	'CO_TranslateShape_circle_35_pts_mean'	'correlation'	'CO_TranslateShape_circle_35_pts.mean'	0.545292	0.00103176	0.00674569
7025	1011	'MF_steps_ahead_ar_2_6_maxdiffrms'	'model,prediction'	'MF_steps_ahead_ar_2_6.maxdiffrms'	0.545288	0.00103187	0.00674569
7048	1012	'MF_steps_ahead_ar_best_6_maxdiffrms'	'model,prediction,arfit'	'MF_steps_ahead_ar_best_6.maxdiffrms'	0.545288	0.00103187	0.00674569
6224	972	'PP_Compare_medianf10_statav8'	'preprocessing,raw,stationarity'	'PP_Compare_medianf10.statav8'	-0.54526	0.00103262	0.00674569
318	713	'IN_AutoMutualInfoStats_40_gaussian_pcrossmedian'	'information,correlation,AMI'	'IN_AutoMutualInfoStats_40_gaussian.pcrossmedian'	-0.545124	0.00103622	0.00674569
1800	763	'CO_TranslateShape_circle_25_pts_ones'	'correlation'	'CO_TranslateShape_circle_25_pts.ones'	-0.545118	0.00103636	0.00674569
4199	905	'SC_FluctAnal_mag_2_dfa_50_2_logi_se1'	'scaling'	'SC_FluctAnal_mag_2_dfa_50_2_logi.se1'	0.545086	0.00103721	0.00674569
4200	905	'SC_FluctAnal_mag_2_dfa_50_2_logi_se2'	'scaling'	'SC_FluctAnal_mag_2_dfa_50_2_logi.se2'	0.545086	0.00103721	0.00674569
3546	879	'SB_MotifTwo_mean_dddd'	'symbolic,motifs'	'SB_MotifTwo_mean.dddd'	0.545083	0.0010373	0.00674569
1308	729	'CO_AddNoise_1_kraskov1_4_fitexpr2'	'correlation,AMI,entropy'	'CO_AddNoise_1_kraskov1_4.fitexpr2'	0.545073	0.00103757	0.00674569
6547	986	'MF_GP_LocalPrediction_covSEiso_covNoise_10_3_20_frombefore_minerrbar'	'model,GaussianProcess'	'MF_GP_LocalPrediction_covSEiso_covNoise_10_3_20_frombefore.minerrbar'	-0.545051	0.00103815	0.00674569
164	168	'AC_nl_001'	'correlation,nonlinearautocorr'	'AC_nl_001'	0.544998	0.00103955	0.00674569
117	116	'AC_25'	'correlation'	'AC_25'	-0.544898	0.00104221	0.00674569
3973	895	'SC_FluctAnal_2_std_50_logi_r1_resac1'	'scaling'	'SC_FluctAnal_2_std_50_logi.r1_resac1'	0.544898	0.00104223	0.00674569
1812	764	'CO_TranslateShape_circle_35_pts_std'	'correlation'	'CO_TranslateShape_circle_35_pts.std'	-0.54489	0.00104244	0.00674569
4041	898	'SC_FluctAnal_2_rsrangefit_50_1_logi_r1_alpha'	'scaling'	'SC_FluctAnal_2_rsrangefit_50_1_logi.r1_alpha'	0.544874	0.00104285	0.00674569
6508	984	'MF_GP_hyperparameters_covSEiso_covNoise_1_50_random_i_logh1'	'model,GaussianProcess'	'MF_GP_hyperparameters_covSEiso_covNoise_1_50_random_i.logh1'	-0.544868	0.00104301	0.00674569
6963	1008	'NL_embed_PCA_1_10_range'	'embedding,pca'	'NL_embed_PCA_1_10.range'	0.544851	0.00104349	0.00674569
6564	987	'MF_GP_LocalPrediction_covSEiso_covNoise_10_3_20_randomgap_meanerrbar'	'model,GaussianProcess'	'MF_GP_LocalPrediction_covSEiso_covNoise_10_3_20_randomgap.meanerrbar'	-0.544832	0.00104399	0.00674569
3750	882	'SB_MotifThree_diffquant_ccb'	'symbolic,motifs'	'SB_MotifThree_diffquant.ccb'	0.544795	0.00104498	0.00674569
488	720	'CO_CompareMinAMI_std2_2_80_modef'	'correlation,AMI'	'CO_CompareMinAMI_std2_2_80.modef'	-0.54477	0.00104564	0.00674569
2557	812	'PH_Walker_prop_05_res_ac1'	'trend'	'PH_Walker_prop_05.res_ac1'	0.544693	0.0010477	0.00674569
3957	895	'SC_FluctAnal_2_std_50_logi_linfitint'	'scaling'	'SC_FluctAnal_2_std_50_logi.linfitint'	0.544617	0.00104973	0.00674569
4053	899	'SC_FluctAnal_2_dfa_50_0_logi_linfitint'	'scaling'	'SC_FluctAnal_2_dfa_50_0_logi.linfitint'	0.544617	0.00104973	0.00674569
2306	784	'FC_Surprise_T2_20_2_q_500_mean'	'information,symbolic'	'FC_Surprise_T2_20_2_q_500.mean'	-0.544591	0.00105044	0.00674569
6488	982	'MF_GP_hyperparameters_covSEiso_covNoise_1_200_first_mabserr_std'	'model,GaussianProcess'	'MF_GP_hyperparameters_covSEiso_covNoise_1_200_first.mabserr_std'	0.544547	0.00105161	0.00674569
1953	768	'CO_Embed2_AngleTau_50_diff_thetaac12'	'correlation,embedding'	'CO_Embed2_AngleTau_50.diff_thetaac12'	-0.544527	0.00105215	0.00674569
4488	909	'SP_Summaries_welch_rect_area_4_4'	'spectral'	'SP_Summaries_welch_rect.area_4_4'	-0.54452	0.00105233	0.00674569
4500	909	'SP_Summaries_welch_rect_area_5_5'	'spectral'	'SP_Summaries_welch_rect.area_5_5'	-0.54452	0.00105233	0.00674569
4612	910	'SP_Summaries_fft_area_4_4'	'spectral'	'SP_Summaries_fft.area_4_4'	-0.54452	0.00105233	0.00674569
4624	910	'SP_Summaries_fft_area_5_5'	'spectral'	'SP_Summaries_fft.area_5_5'	-0.54452	0.00105233	0.00674569
3407	870	'ST_LocalExtrema_n100_medianabsmin'	'distribution,stationarity'	'ST_LocalExtrema_n100.medianabsmin'	-0.544486	0.00105325	0.00674569
1452	739	'SB_TransitionpAlphabet_40_1_maxdiagfexp_b'	'symbolic,transitionmat'	'SB_TransitionpAlphabet_40_1.maxdiagfexp_b'	0.544472	0.00105364	0.00674569
2627	816	'PH_Walker_biasprop_01_05_sw_meanabsdiff'	'trend'	'PH_Walker_biasprop_01_05.sw_meanabsdiff'	-0.544451	0.0010542	0.00674569
4352	908	'SP_Summaries_pgram_hamm_area_3_2'	'spectral'	'SP_Summaries_pgram_hamm.area_3_2'	-0.544435	0.00105462	0.00674569
6556	986	'MF_GP_LocalPrediction_covSEiso_covNoise_10_3_20_frombefore_stdmlik'	'model,GaussianProcess'	'MF_GP_LocalPrediction_covSEiso_covNoise_10_3_20_frombefore.stdmlik'	0.544435	0.00105462	0.00674569
3875	888	'DN_SimpleFit_sin1_resAC2'	'model'	'DN_SimpleFit_sin1.resAC2'	0.544434	0.00105465	0.00674569
7160	1020	'MF_CompareTestSets_y_ar_4_rand_25_01_1_rmserr_std'	'model,prediction,stationarity'	'MF_CompareTestSets_y_ar_4_rand_25_01_1.rmserr_std'	-0.544387	0.00105591	0.00674569
853	506	'SY_LocalGlobal_AC1_unicg50'	'stationarity'	'SY_LocalGlobal_unicg50.ac1'	-0.544355	0.00105677	0.00674569
4473	909	'SP_Summaries_welch_rect_statav2_s'	'spectral'	'SP_Summaries_welch_rect.statav2_s'	0.544344	0.00105707	0.00674569
6255	973	'PP_Compare_rav2_statav8'	'preprocessing,raw,stationarity'	'PP_Compare_rav2.statav8'	-0.544275	0.00105895	0.00674569
6379	977	'PP_Compare_resample_1_2_statav8'	'preprocessing,raw,stationarity'	'PP_Compare_resample_1_2.statav8'	-0.544275	0.00105895	0.00674569
2101	477	'SY_SpreadRandomLocal_ac5_100_meanac2'	'stationarity'	'SY_SpreadRandomLocal_ac5_100.meanac2'	0.544262	0.00105929	0.00674569
3085	841	'FC_LocalSimple_median7_ac1'	'forecasting'	'FC_LocalSimple_median7.ac1'	0.544174	0.00106168	0.00674569
3572	880	'SB_MotifTwo_median_duu'	'symbolic,motifs'	'SB_MotifTwo_median.duu'	-0.544138	0.00106265	0.00674569
7042	1012	'MF_steps_ahead_ar_best_6_ac1_5'	'model,prediction,arfit'	'MF_steps_ahead_ar_best_6.ac1_5'	0.544134	0.00106277	0.00674569
7068	1013	'MF_steps_ahead_ss_best_6_ac1_6'	'model,prediction'	'MF_steps_ahead_ss_best_6.ac1_6'	0.544134	0.00106277	0.00674569
2407	796	'FC_Surprise_T1_100_5_udq_500_tstat'	'information,symbolic'	'FC_Surprise_T1_100_5_udq_500.tstat'	0.544131	0.00106284	0.00674569
6627	990	'WL_cwt_sym2_32_min_ssc'	'wavelet,cwt'	'WL_cwt_sym2_32.min_ssc'	-0.54404	0.0010653	0.00674569
4767	912	'NL_crptool_fnn_10_2_mi_firstunder02'	'nonlinear,dimension,crptool'	'NL_crptool_fnn_10_2_mi.firstunder02'	-0.544012	0.00106608	0.00674569
3578	880	'SB_MotifTwo_median_dddd'	'symbolic,motifs'	'SB_MotifTwo_median.dddd'	0.543986	0.00106677	0.00674569
3020	836	'FC_LocalSimple_mean4_stderr'	'forecasting'	'FC_LocalSimple_mean4.stderr'	-0.543973	0.00106712	0.00674569
6475	981	'MF_GP_hyperparameters_covSEiso_covPeriodic_covNoise_1_200_resample_mlikelihood'	'model,GaussianProcess'	'MF_GP_hyperparameters_covSEiso_covPeriodic_covNoise_1_200_resample.mlikelihood'	0.543949	0.00106778	0.00674569
3753	882	'SB_MotifThree_diffquant_aaaa'	'symbolic,motifs'	'SB_MotifThree_diffquant.aaaa'	0.543918	0.00106863	0.00674569
4014	897	'SC_FluctAnal_2_rsrange_50_logi_meanssr'	'scaling'	'SC_FluctAnal_2_rsrange_50_logi.meanssr'	0.54387	0.00106995	0.00674569
2039	773	'NW_VisibilityGraph_norm_iqrk'	'network,visibilityGraph'	'NW_VisibilityGraph_norm.iqrk'	0.543868	0.00107	0.00674569
2651	817	'PH_Walker_momentum_2_sw_maxrat'	'trend'	'PH_Walker_momentum_2.sw_maxrat'	0.543856	0.00107033	0.00674569
521	248	'CO_glscf_2_5_1'	'correlation,glscf'	'CO_glscf_2_5_1'	0.543848	0.00107055	0.00674569
3981	896	'SC_FluctAnal_2_iqr_50_logi_linfitint'	'scaling'	'SC_FluctAnal_2_iqr_50_logi.linfitint'	0.543842	0.0010707	0.00674569
2286	781	'FC_Surprise_T1_50_3_q_500_std'	'information,symbolic'	'FC_Surprise_T1_50_3_q_500.std'	0.543713	0.00107423	0.00674569
3591	880	'SB_MotifTwo_median_uudu'	'symbolic,motifs'	'SB_MotifTwo_median.uudu'	-0.543654	0.00107583	0.00674569
4799	914	'NL_crptool_fnn_10_2_1_firstunder02'	'nonlinear,dimension,crptool'	'NL_crptool_fnn_10_2_1.firstunder02'	-0.543577	0.00107796	0.00674569
6465	980	'MF_GP_hyperparameters_covSEiso_covNoise_1_200_resample_std_mu_data'	'model,GaussianProcess'	'MF_GP_hyperparameters_covSEiso_covNoise_1_200_resample.std_mu_data'	0.543559	0.00107845	0.00674569
6478	981	'MF_GP_hyperparameters_covSEiso_covPeriodic_covNoise_1_200_resample_std_mu_data'	'model,GaussianProcess'	'MF_GP_hyperparameters_covSEiso_covPeriodic_covNoise_1_200_resample.std_mu_data'	0.543559	0.00107845	0.00674569
7192	1021	'MF_CompareTestSets_y_ar_best_uniform_25_01_1_meandiffs_std'	'model,prediction,arfit,stationarity'	'MF_CompareTestSets_y_ar_best_uniform_25_01_1.meandiffs_std'	-0.543556	0.00107854	0.00674569
2274	780	'FC_Surprise_T1_20_2_q_500_mean'	'information,symbolic'	'FC_Surprise_T1_20_2_q_500.mean'	-0.543527	0.00107932	0.00674569
2540	812	'PH_Walker_prop_05_w_std'	'trend'	'PH_Walker_prop_05.w_std'	0.543527	0.00107932	0.00674569
2582	814	'PH_Walker_prop_11_w_ac2'	'trend'	'PH_Walker_prop_11.w_ac2'	0.543527	0.00107932	0.00674569
4389	909	'SP_Summaries_welch_rect_numPromPeaks_5'	'spectral'	'SP_Summaries_welch_rect.numPromPeaks_5'	0.543506	0.00107989	0.00674569
4513	910	'SP_Summaries_fft_numPromPeaks_5'	'spectral'	'SP_Summaries_fft.numPromPeaks_5'	0.543506	0.00107989	0.00674569
2731	824	'EN_SampEn_5_03_sampen5'	'entropy,sampen'	'EN_SampEn_5_03.sampen5'	-0.543475	0.00108077	0.00674569
6560	987	'MF_GP_LocalPrediction_covSEiso_covNoise_10_3_20_randomgap_maxabserr_run'	'model,GaussianProcess'	'MF_GP_LocalPrediction_covSEiso_covNoise_10_3_20_randomgap.maxabserr_run'	-0.543375	0.00108352	0.00674569
7681	1040	'SY_VarRatioTest_4_0_stat'	'vratiotest'	'SY_VarRatioTest_4_0.stat'	0.543361	0.00108389	0.00674569
1584	744	'PD_PeriodicityWang_th0'	'periodicity,spline'	'PD_PeriodicityWang.th1'	0.543343	0.0010844	0.00674569
7026	1011	'MF_steps_ahead_ar_2_6_stddiffrms'	'model,prediction'	'MF_steps_ahead_ar_2_6.stddiffrms'	0.543323	0.00108495	0.00674569
7846	1062	'SD_SurrogateTest_RP_99_fmmi_mediqr'	'surrogate,nonlinearity'	'SD_SurrogateTest_RP_99.fmmi_mediqr'	0.543297	0.00108568	0.00674569
4362	908	'SP_Summaries_pgram_hamm_area_4_3'	'spectral'	'SP_Summaries_pgram_hamm.area_4_3'	-0.543286	0.00108598	0.00674569
6745	1001	'WL_dwtcoeff_sym2_5_stdd_l2'	'wavelet,dwt'	'WL_dwtcoeff_sym2_5.stdd_l2'	-0.543232	0.00108747	0.00674569
2329	787	'FC_Surprise_T2_100_5_q_500_max'	'information,symbolic'	'FC_Surprise_T2_100_5_q_500.max'	0.543222	0.00108775	0.00674569
3323	866	'ST_LocalExtrema_l50_stdext'	'distribution,stationarity'	'ST_LocalExtrema_l50.stdext'	-0.543165	0.00108932	0.00674569
3468	875	'SB_BinaryStats_diff_meanstretch1'	'distribution,stationarity'	'SB_BinaryStats_diff.meanstretch1'	0.54312	0.00109055	0.00674569
3780	882	'SB_MotifThree_diffquant_baaa'	'symbolic,motifs'	'SB_MotifThree_diffquant.baaa'	0.54308	0.00109166	0.00674569
4349	908	'SP_Summaries_pgram_hamm_statav2_s'	'spectral'	'SP_Summaries_pgram_hamm.statav2_s'	0.543051	0.00109247	0.00674569
6962	1008	'NL_embed_PCA_1_10_std'	'embedding,pca'	'NL_embed_PCA_1_10.std'	0.543011	0.00109359	0.00674569
461	718	'CO_CompareMinAMI_quantiles_2_80_median'	'correlation,AMI'	'CO_CompareMinAMI_quantiles_2_80.median'	0.542878	0.00109729	0.00674569
2974	832	'EN_Randomize_permute_sampen2_015hp'	'entropy,slow'	'EN_Randomize_permute.sampen2_015hp'	-0.542844	0.00109824	0.00674569
2402	796	'FC_Surprise_T1_100_5_udq_500_mean'	'information,symbolic'	'FC_Surprise_T1_100_5_udq_500.mean'	0.54275	0.00110086	0.00674569
6460	980	'MF_GP_hyperparameters_covSEiso_covNoise_1_200_resample_logh2'	'model,GaussianProcess'	'MF_GP_hyperparameters_covSEiso_covNoise_1_200_resample.logh2'	0.542707	0.00110207	0.00674569
3426	871	'EX_MovingThreshold_01_01_meanqover'	'outliers'	'EX_MovingThreshold_01_01.meanqover'	-0.542699	0.00110229	0.00674569
6960	1008	'NL_embed_PCA_1_10_perc_4'	'embedding,pca'	'NL_embed_PCA_1_10.perc_4'	-0.542658	0.00110345	0.00674569
3933	894	'SC_FluctAnal_2_range_50_logi_linfitint'	'scaling'	'SC_FluctAnal_2_range_50_logi.linfitint'	0.542614	0.00110467	0.00674569
4131	902	'SC_FluctAnal_2_dfa_50_3_logi_logtausplit'	'scaling'	'SC_FluctAnal_2_dfa_50_3_logi.logtausplit'	-0.542495	0.00110801	0.00674569
4132	902	'SC_FluctAnal_2_dfa_50_3_logi_prop_r1'	'scaling'	'SC_FluctAnal_2_dfa_50_3_logi.prop_r1'	-0.542495	0.00110801	0.00674569
4435	909	'SP_Summaries_welch_rect_fpolysat_b'	'spectral'	'SP_Summaries_welch_rect.fpolysat_b'	-0.542471	0.00110871	0.00674569
4559	910	'SP_Summaries_fft_fpolysat_b'	'spectral'	'SP_Summaries_fft.fpolysat_b'	-0.542471	0.00110871	0.00674569
3391	869	'ST_LocalExtrema_n50_meanabsext'	'distribution,stationarity'	'ST_LocalExtrema_n50.meanabsext'	-0.542407	0.00111049	0.00674569
7443	1031	'MF_armax_1_1_05_1_p3_5'	'model'	'MF_armax_1_1_05_1.p3_5'	-0.542372	0.0011115	0.00674569
3570	880	'SB_MotifTwo_median_ddu'	'symbolic,motifs'	'SB_MotifTwo_median.ddu'	-0.542365	0.0011117	0.00674569
6740	1001	'WL_dwtcoeff_sym2_5_mind_l1'	'wavelet,dwt'	'WL_dwtcoeff_sym2_5.mind_l1'	0.542342	0.00111234	0.00674569
638	365	'SY_SlidingWindow_sampen_sampen10_2'	'stationarity'	'SY_SlidingWindow_sampen_sampen10_2'	-0.54233	0.00111268	0.00674569
1191	723	'CO_AddNoise_1_even_10_ami_at_15'	'correlation,AMI,entropy'	'CO_AddNoise_1_even_10.ami_at_15'	0.542317	0.00111304	0.00674569
3779	882	'SB_MotifThree_diffquant_accc'	'symbolic,motifs'	'SB_MotifThree_diffquant.accc'	0.542138	0.00111811	0.00674569
2806	830	'EN_Randomize_statdist_xc1fexpa'	'entropy,slow'	'EN_Randomize_statdist.xc1fexpa'	0.542127	0.00111841	0.00674569
4723	911	'SP_Summaries_fft_logdev_logarea_3_1'	'spectral'	'SP_Summaries_fft_logdev.logarea_3_1'	0.542098	0.00111925	0.00674569
6996	1010	'PP_ModelFit_ar_2_rmserrrat_p1_5'	'preprocessing,trend'	'PP_ModelFit_ar_2.rmserrrat_p1_5'	0.542085	0.0011196	0.00674569
3480	876	'SB_BinaryStats_mean_meanstretch0'	'distribution,stationarity'	'SB_BinaryStats_mean.meanstretch0'	0.54204	0.00112089	0.00674569
2765	828	'EN_mse_1-10_2_015_diff1_sampen_s2'	'entropy,sampen,controlen,mse'	'EN_mse_1-10_2_015_diff1.sampen_s2'	0.541937	0.00112381	0.00674569
6946	1007	'NL_embed_PCA_mi_10_min'	'embedding,pca'	'NL_embed_PCA_mi_10.min'	-0.541802	0.00112765	0.00674569
3611	881	'SB_MotifThree_quantile_aca'	'symbolic,motifs'	'SB_MotifThree_quantile.aca'	-0.541785	0.00112816	0.00674569
1225	725	'CO_AddNoise_1_std1_10_firstUnder50'	'correlation,AMI,entropy'	'CO_AddNoise_1_std1_10.firstUnder50'	-0.541754	0.00112903	0.00674569
1606	746	'PH_ForcePotential_dblwell_1_05_02_range'	'dynamicalSystem'	'PH_ForcePotential_dblwell_1_05_02.range'	0.541738	0.0011295	0.00674569
3587	880	'SB_MotifTwo_median_uddu'	'symbolic,motifs'	'SB_MotifTwo_median.uddu'	-0.541598	0.00113351	0.00674569
2541	812	'PH_Walker_prop_05_w_ac1'	'trend'	'PH_Walker_prop_05.w_ac1'	0.541589	0.00113377	0.00674569
3689	881	'SB_MotifThree_quantile_caac'	'symbolic,motifs'	'SB_MotifThree_quantile.caac'	-0.54154	0.00113517	0.00674569
2056	773	'NW_VisibilityGraph_norm_dpowerk_resAC2'	'network,visibilityGraph'	'NW_VisibilityGraph_norm.dpowerk_resAC2'	0.541481	0.00113686	0.00674569
3325	866	'ST_LocalExtrema_l50_meanabsext'	'distribution,stationarity'	'ST_LocalExtrema_l50.meanabsext'	-0.541414	0.0011388	0.00674569
2391	794	'FC_Surprise_T1_50_3_udq_500_tstat'	'information,symbolic'	'FC_Surprise_T1_50_3_udq_500.tstat'	0.541377	0.00113987	0.00674569
3523	878	'SB_MotifTwo_diff_uddd'	'symbolic,motifs'	'SB_MotifTwo_diff.uddd'	0.541318	0.00114158	0.00674569
2396	795	'FC_Surprise_T1_100_4_udq_500_lq'	'information,symbolic'	'FC_Surprise_T1_100_4_udq_500.lq'	0.541286	0.00114249	0.00674569
2597	814	'PH_Walker_prop_11_res_ac1'	'trend'	'PH_Walker_prop_11.res_ac1'	0.541258	0.0011433	0.00674569
2637	816	'PH_Walker_biasprop_01_05_res_ac1'	'trend'	'PH_Walker_biasprop_01_05.res_ac1'	0.541247	0.00114361	0.00674569
2599	815	'PH_Walker_biasprop_05_01_w_median'	'trend'	'PH_Walker_biasprop_05_01.w_median'	0.541233	0.00114401	0.00674569
2244	776	'FC_Surprise_dist_20_2_q_500_lq'	'information,symbolic'	'FC_Surprise_dist_20_2_q_500.lq'	-0.541205	0.00114483	0.00674569
4448	909	'SP_Summaries_welch_rect_linfitloglog_lf_a1'	'spectral'	'SP_Summaries_welch_rect.linfitloglog_lf_a1'	-0.541173	0.00114575	0.00674569
4572	910	'SP_Summaries_fft_linfitloglog_lf_a1'	'spectral'	'SP_Summaries_fft.linfitloglog_lf_a1'	-0.541173	0.00114575	0.00674569
3389	869	'ST_LocalExtrema_n50_stdext'	'distribution,stationarity'	'ST_LocalExtrema_n50.stdext'	-0.541145	0.00114658	0.00674569
1619	747	'PH_ForcePotential_dblwell_2_005_02_range'	'dynamicalSystem'	'PH_ForcePotential_dblwell_2_005_02.range'	0.541133	0.00114691	0.00674569
7730	1048	'MF_hmm_07_3_LLtestpersample'	'hmm,model'	'MF_hmm_07_3.LLtestpersample'	0.541125	0.00114715	0.00674569
6612	990	'WL_cwt_sym2_32_meanabsC'	'wavelet,cwt'	'WL_cwt_sym2_32.meanabsC'	0.541115	0.00114744	0.00674569
7745	1050	'MF_hmm_CompareNStates_06_24_meanLLtrain'	'hmm,model'	'MF_hmm_CompareNStates_06_24.meanLLtrain'	0.54111	0.00114759	0.00674569
7746	1050	'MF_hmm_CompareNStates_06_24_maxLLtrain'	'hmm,model'	'MF_hmm_CompareNStates_06_24.maxLLtrain'	0.54111	0.00114759	0.00674569
2328	787	'FC_Surprise_T2_100_5_q_500_min'	'information,symbolic'	'FC_Surprise_T2_100_5_q_500.min'	-0.541104	0.00114775	0.00674569
4747	911	'SP_Summaries_fft_logdev_logarea_5_4'	'spectral'	'SP_Summaries_fft_logdev.logarea_5_4'	-0.541097	0.00114796	0.00674569
3009	835	'FC_LocalSimple_mean3_meanabserr'	'forecasting'	'FC_LocalSimple_mean3.meanabserr'	-0.541096	0.00114799	0.00674569
3060	839	'FC_LocalSimple_median3_meanabserr'	'forecasting'	'FC_LocalSimple_median3.meanabserr'	-0.541096	0.00114799	0.00674569
2542	812	'PH_Walker_prop_05_w_ac2'	'trend'	'PH_Walker_prop_05.w_ac2'	0.541085	0.00114832	0.00674569
2592	814	'PH_Walker_prop_11_sw_propcross'	'trend'	'PH_Walker_prop_11.sw_propcross'	-0.540994	0.00115096	0.00674569
3668	881	'SB_MotifThree_quantile_bacc'	'symbolic,motifs'	'SB_MotifThree_quantile.bacc'	-0.54095	0.00115224	0.00674569
2887	831	'EN_Randomize_dyndist_ac2fexpa'	'entropy,slow'	'EN_Randomize_dyndist.ac2fexpa'	0.540931	0.00115278	0.00674569
4497	909	'SP_Summaries_welch_rect_logarea_5_3'	'spectral'	'SP_Summaries_welch_rect.logarea_5_3'	-0.540929	0.00115283	0.00674569
4621	910	'SP_Summaries_fft_logarea_5_3'	'spectral'	'SP_Summaries_fft.logarea_5_3'	-0.540929	0.00115283	0.00674569
4367	908	'SP_Summaries_pgram_hamm_statav4_s'	'spectral'	'SP_Summaries_pgram_hamm.statav4_s'	0.540896	0.00115379	0.00674569
2766	828	'EN_mse_1-10_2_015_diff1_sampen_s3'	'entropy,sampen,controlen,mse'	'EN_mse_1-10_2_015_diff1.sampen_s3'	0.540837	0.00115553	0.00674569
1599	745	'PH_ForcePotential_dblwell_1_02_01_ac10'	'dynamicalSystem'	'PH_ForcePotential_dblwell_1_02_01.ac10'	-0.540796	0.00115672	0.00674569
4377	908	'SP_Summaries_pgram_hamm_logarea_5_5'	'spectral'	'SP_Summaries_pgram_hamm.logarea_5_5'	-0.540792	0.00115685	0.00674569
2200	489	'SY_LocalDistributions_5_par_mediandiv'	'stationarity'	'SY_LocalDistributions_5_par.mediandiv'	0.540688	0.00115989	0.00674569
7316	1026	'MF_StateSpace_n4sid_2_05_1_ac1diff'	'model'	'MF_StateSpace_n4sid_2_05_1.ac1diff'	0.540629	0.00116161	0.00674569
6753	1001	'WL_dwtcoeff_sym2_5_stdd_l4'	'wavelet,dwt'	'WL_dwtcoeff_sym2_5.stdd_l4'	0.540581	0.00116301	0.00674569
1593	745	'PH_ForcePotential_dblwell_1_02_01_range'	'dynamicalSystem'	'PH_ForcePotential_dblwell_1_02_01.range'	0.540564	0.00116352	0.00674569
2442	801	'FC_Surprise_dist_5_1_m2quad_500_mean'	'information,symbolic'	'FC_Surprise_dist_5_1_m2quad_500.mean'	-0.540547	0.00116402	0.00674569
2447	801	'FC_Surprise_dist_5_1_m2quad_500_tstat'	'information,symbolic'	'FC_Surprise_dist_5_1_m2quad_500.tstat'	0.540547	0.00116402	0.00674569
7230	1023	'MF_CompareTestSets_y_ss_2_uniform_25_01_1_meandiffs_mean'	'model,prediction,stationarity'	'MF_CompareTestSets_y_ss_2_uniform_25_01_1.meandiffs_mean'	-0.540545	0.00116407	0.00674569
7022	1011	'MF_steps_ahead_ar_2_6_ac1_6'	'model,prediction'	'MF_steps_ahead_ar_2_6.ac1_6'	0.540525	0.00116466	0.00674569
7045	1012	'MF_steps_ahead_ar_best_6_ac1_6'	'model,prediction,arfit'	'MF_steps_ahead_ar_best_6.ac1_6'	0.540525	0.00116466	0.00674569
7088	1014	'MF_steps_ahead_arma_3_1_6_ac1_5'	'model,prediction'	'MF_steps_ahead_arma_3_1_6.ac1_5'	0.540525	0.00116466	0.00674569
6961	1008	'NL_embed_PCA_1_10_perc_5'	'embedding,pca'	'NL_embed_PCA_1_10.perc_5'	-0.540514	0.001165	0.00674569
4283	908	'SP_Summaries_pgram_hamm_std'	'spectral'	'SP_Summaries_pgram_hamm.std'	0.540318	0.00117076	0.00674569
6291	974	'PP_Compare_rav3_swms10_1'	'preprocessing,raw,stationarity'	'PP_Compare_rav3.swms10_1'	-0.540303	0.00117121	0.00674569
1351	733	'SB_TransitionMatrix_41_TD2'	'symbolic,transitionmat'	'SB_TransitionMatrix_41.TD2'	0.540271	0.00117215	0.00674569
731	458	'SY_SlidingWindow_ac1_sampen10_10'	'stationarity'	'SY_SlidingWindow_ac1_sampen10_10'	-0.540262	0.0011724	0.00674569
3575	880	'SB_MotifTwo_median_uud'	'symbolic,motifs'	'SB_MotifTwo_median.uud'	-0.540216	0.00117377	0.00674569
6666	994	'WL_coeffs_db3_2_mean_coeff'	'wavelet'	'WL_coeffs_db3_2.mean_coeff'	-0.540209	0.00117397	0.00674569
1596	745	'PH_ForcePotential_dblwell_1_02_01_pcrossup'	'dynamicalSystem'	'PH_ForcePotential_dblwell_1_02_01.pcrossup'	0.5402	0.00117425	0.00674569
1943	768	'CO_Embed2_AngleTau_50_mean_thetaac1'	'correlation,embedding'	'CO_Embed2_AngleTau_50.mean_thetaac1'	-0.540151	0.00117569	0.00674569
2313	785	'FC_Surprise_T2_50_3_q_500_max'	'information,symbolic'	'FC_Surprise_T2_50_3_q_500.max'	0.540112	0.00117687	0.00674569
1789	762	'CO_TranslateShape_circle_15_pts_statav2_m'	'correlation,stationarity'	'CO_TranslateShape_circle_15_pts.statav2_m'	0.540082	0.00117773	0.00674569
4840	916	'NL_TISEAN_fnn_mi_10_005_pfnn_2'	'nonlinear,dimension,tisean'	'NL_TISEAN_fnn_mi_10_005.pfnn_2'	-0.539992	0.00118041	0.00674569
503	230	'CO_glscf_1_5_1'	'correlation,glscf'	'CO_glscf_1_5_1'	0.539936	0.00118209	0.00674569
4877	917	'NL_TISEAN_fnn_1_10_005_nHood2_3'	'nonlinear,dimension,tisean'	'NL_TISEAN_fnn_1_10_005.nHood2_3'	-0.539904	0.00118303	0.00674569
1814	764	'CO_TranslateShape_circle_35_pts_npatmode'	'correlation'	'CO_TranslateShape_circle_35_pts.npatmode'	0.539899	0.0011832	0.00674569
1822	764	'CO_TranslateShape_circle_35_pts_sevens'	'correlation'	'CO_TranslateShape_circle_35_pts.sevens'	0.539899	0.0011832	0.00674569
187	191	'AC_nl_122'	'correlation,nonlinearautocorr'	'AC_nl_122'	0.539895	0.00118329	0.00674569
6351	976	'PP_Compare_rav10_swms5_1'	'preprocessing,raw,stationarity'	'PP_Compare_rav10.swms5_1'	-0.53988	0.00118376	0.00674569
3979	895	'SC_FluctAnal_2_std_50_logi_r2_resac1'	'scaling'	'SC_FluctAnal_2_std_50_logi.r2_resac1'	0.539824	0.00118543	0.00674569
2994	833	'FC_LocalSimple_mean1_ac1'	'forecasting'	'FC_LocalSimple_mean1.ac1'	0.539809	0.00118586	0.00674569
7679	1039	'SY_VarRatioTest_2_1_stat'	'vratiotest'	'SY_VarRatioTest_2_1.stat'	0.539809	0.00118586	0.00674569
7694	1042	'SY_VarRatioTest_24682468_00001111_minstat'	'vratiotest'	'SY_VarRatioTest_24682468_00001111.minstat'	0.539809	0.00118586	0.00674569
3633	881	'SB_MotifThree_quantile_aaaa'	'symbolic,motifs'	'SB_MotifThree_quantile.aaaa'	0.539764	0.00118723	0.00674569
6732	1000	'WL_dwtcoeff_db3_5_mind_l4'	'wavelet,dwt'	'WL_dwtcoeff_db3_5.mind_l4'	-0.539737	0.00118801	0.00674569
6720	1000	'WL_dwtcoeff_db3_5_mind_l1'	'wavelet,dwt'	'WL_dwtcoeff_db3_5.mind_l1'	0.539665	0.00119019	0.00674569
2425	799	'FC_Surprise_T2_100_4_udq_500_max'	'information,symbolic'	'FC_Surprise_T2_100_4_udq_500.max'	-0.539655	0.00119046	0.00674569
5863	958	'SD_TSTL_surrogates_mi_100_2_trev_kspminfromext'	'nonlinear,tstool,correlation,surrogate'	'SD_TSTL_surrogates_mi_100_2_trev.kspminfromext'	-0.539648	0.00119069	0.00674569
2755	827	'EN_mse_1-10_2_015_sampen_s10'	'entropy,sampen,mse'	'EN_mse_1-10_2_015.sampen_s10'	0.539643	0.00119084	0.00674569
4357	908	'SP_Summaries_pgram_hamm_statav3_s'	'spectral'	'SP_Summaries_pgram_hamm.statav3_s'	0.539586	0.00119255	0.00674569
4449	909	'SP_Summaries_welch_rect_linfitloglog_lf_a2'	'spectral'	'SP_Summaries_welch_rect.linfitloglog_lf_a2'	-0.539578	0.00119278	0.00674569
4573	910	'SP_Summaries_fft_linfitloglog_lf_a2'	'spectral'	'SP_Summaries_fft.linfitloglog_lf_a2'	-0.539578	0.00119278	0.00674569
3742	882	'SB_MotifThree_diffquant_bcc'	'symbolic,motifs'	'SB_MotifThree_diffquant.bcc'	0.539575	0.00119286	0.00674569
846	499	'SY_LocalGlobal_AC1_l500'	'stationarity'	'SY_LocalGlobal_l500.ac1'	-0.539573	0.00119292	0.00674569
2641	817	'PH_Walker_momentum_2_w_ac1'	'trend'	'PH_Walker_momentum_2.w_ac1'	0.539447	0.00119671	0.00674569
2601	815	'PH_Walker_biasprop_05_01_w_ac1'	'trend'	'PH_Walker_biasprop_05_01.w_ac1'	0.539401	0.00119811	0.00674569
4231	906	'SC_FluctAnal_sign_2_dfa_50_2_logi_stdssr'	'scaling'	'SC_FluctAnal_sign_2_dfa_50_2_logi.stdssr'	0.539396	0.00119827	0.00674569
1722	756	'DN_RemovePoints_absfar_08_ac2diff'	'correlation,outliers'	'DN_RemovePoints_absfar_08.ac2diff'	0.539353	0.00119955	0.00674569
2753	827	'EN_mse_1-10_2_015_sampen_s8'	'entropy,sampen,mse'	'EN_mse_1-10_2_015.sampen_s8'	0.539342	0.00119988	0.00674569
3756	882	'SB_MotifThree_diffquant_aaba'	'symbolic,motifs'	'SB_MotifThree_diffquant.aaba'	0.539305	0.00120099	0.00674569
1818	764	'CO_TranslateShape_circle_35_pts_threes'	'correlation'	'CO_TranslateShape_circle_35_pts.threes'	-0.539236	0.00120309	0.00674569
6487	982	'MF_GP_hyperparameters_covSEiso_covNoise_1_200_first_rmserr'	'model,GaussianProcess'	'MF_GP_hyperparameters_covSEiso_covNoise_1_200_first.rmserr'	0.539186	0.00120461	0.00674569
7838	1062	'SD_SurrogateTest_RP_99_ami_p'	'surrogate,nonlinearity'	'SD_SurrogateTest_RP_99.ami_p'	-0.539186	0.00120461	0.00674569
2869	831	'EN_Randomize_dyndist_xc1fexpa'	'entropy,slow'	'EN_Randomize_dyndist.xc1fexpa'	0.539032	0.00120926	0.00674569
3613	881	'SB_MotifThree_quantile_acc'	'symbolic,motifs'	'SB_MotifThree_quantile.acc'	-0.539016	0.00120974	0.00674569
2646	817	'PH_Walker_momentum_2_w_momentumzcross'	'trend'	'PH_Walker_momentum_2.w_propzcross'	-0.538995	0.0012104	0.00674569
1127	709	'CO_trev_2_absnum'	'correlation,nonlinear'	'CO_trev_2.absnum'	-0.538977	0.00121093	0.00674569
6505	983	'MF_GP_hyperparameters_covSEiso_covPeriodic_covNoise_1_200_first_minS'	'model,GaussianProcess'	'MF_GP_hyperparameters_covSEiso_covPeriodic_covNoise_1_200_first.minS'	-0.538977	0.00121093	0.00674569
4040	898	'SC_FluctAnal_2_rsrangefit_50_1_logi_r1_linfitint'	'scaling'	'SC_FluctAnal_2_rsrangefit_50_1_logi.r1_linfitint'	-0.53897	0.00121116	0.00674569
2612	815	'PH_Walker_biasprop_05_01_sw_propcross'	'trend'	'PH_Walker_biasprop_05_01.sw_propcross'	-0.538925	0.00121252	0.00674569
2001	772	'NW_VisibilityGraph_horiz_rangek'	'network,visibilityGraph'	'NW_VisibilityGraph_horiz.rangek'	-0.538773	0.00121716	0.00674569
4089	900	'SC_FluctAnal_2_dfa_50_1_logi_r1_alpha'	'scaling'	'SC_FluctAnal_2_dfa_50_1_logi.r1_alpha'	0.538767	0.00121733	0.00674569
4112	901	'SC_FluctAnal_2_dfa_50_2_logi_r1_linfitint'	'scaling'	'SC_FluctAnal_2_dfa_50_2_logi.r1_linfitint'	-0.538757	0.00121764	0.00674569
6696	997	'WL_coeffs_db3_5_mean_coeff'	'wavelet'	'WL_coeffs_db3_5.mean_coeff'	0.538693	0.00121959	0.00674569
7291	1026	'MF_StateSpace_n4sid_2_05_1_meanabs'	'model'	'MF_StateSpace_n4sid_2_05_1.meanabs'	-0.538689	0.00121971	0.00674569
7406	1030	'MF_armax_3_1_05_1_mms'	'model'	'MF_armax_3_1_05_1.mms'	-0.538689	0.00121971	0.00674569
7473	1032	'MF_armax_2_2_05_1_stde'	'model'	'MF_armax_2_2_05_1.stde'	-0.538689	0.00121971	0.00674569
1962	769	'CO_Embed2_Dist_tau_d_std'	'correlation,embedding'	'CO_Embed2_Dist_tau.d_std'	-0.538688	0.00121976	0.00674569
6771	1002	'MF_arfit_1_8_sbc_sumsqA'	'modelfit,arfit'	'MF_arfit_1_8_sbc.sumsqA'	0.538668	0.00122036	0.00674569
1369	734	'SB_TransitionMatrix_51_TD4'	'symbolic,transitionmat'	'SB_TransitionMatrix_51.TD4'	0.538667	0.0012204	0.00674569
7727	1048	'MF_hmm_07_3_stdP'	'hmm,model'	'MF_hmm_07_3.stdP'	0.538666	0.00122042	0.00674569
1820	764	'CO_TranslateShape_circle_35_pts_fives'	'correlation'	'CO_TranslateShape_circle_35_pts.fives'	-0.538655	0.00122076	0.00674569
6568	987	'MF_GP_LocalPrediction_covSEiso_covNoise_10_3_20_randomgap_meanlogh2'	'model,GaussianProcess'	'MF_GP_LocalPrediction_covSEiso_covNoise_10_3_20_randomgap.meanlogh2'	0.538544	0.00122415	0.00674569
2617	815	'PH_Walker_biasprop_05_01_res_ac1'	'trend'	'PH_Walker_biasprop_05_01.res_ac1'	0.538483	0.00122605	0.00674569
3034	837	'FC_LocalSimple_meantau_ac1'	'forecasting'	'FC_LocalSimple_meantau.ac1'	0.538476	0.00122625	0.00674569
3839	884	'MF_AR_arcov_2_a2'	'model,fit'	'MF_AR_arcov_2.a2'	-0.538433	0.00122758	0.00674569
2590	814	'PH_Walker_prop_11_sw_minrat'	'trend'	'PH_Walker_prop_11.sw_minrat'	-0.538409	0.00122831	0.00674569
7742	1049	'MF_hmm_08_2_nit'	'hmm,model'	'MF_hmm_08_2.nit'	-0.538409	0.00122832	0.00674569
7361	1027	'MF_StateSpace_n4sid_3_05_1_ac1diff'	'model'	'MF_StateSpace_n4sid_3_05_1.ac1diff'	0.538403	0.00122851	0.00674569
4284	908	'SP_Summaries_pgram_hamm_stdlog'	'spectral'	'SP_Summaries_pgram_hamm.stdlog'	0.538396	0.00122873	0.00674569
3607	881	'SB_MotifThree_quantile_aac'	'symbolic,motifs'	'SB_MotifThree_quantile.aac'	-0.538392	0.00122885	0.00674569
4677	911	'SP_Summaries_fft_logdev_fpoly2csS_p2'	'spectral'	'SP_Summaries_fft_logdev.fpoly2csS_p2'	0.53839	0.00122891	0.00674569
3540	879	'SB_MotifTwo_mean_duu'	'symbolic,motifs'	'SB_MotifTwo_mean.duu'	-0.538375	0.00122937	0.00674569
3543	879	'SB_MotifTwo_mean_uud'	'symbolic,motifs'	'SB_MotifTwo_mean.uud'	-0.538375	0.00122937	0.00674569
4358	908	'SP_Summaries_pgram_hamm_area_4_1'	'spectral'	'SP_Summaries_pgram_hamm.area_4_1'	0.53836	0.00122981	0.00674569
1153	721	'CO_AddNoise_1_quantiles_10_ami_at_15'	'correlation,AMI,entropy'	'CO_AddNoise_1_quantiles_10.ami_at_15'	0.538359	0.00122985	0.00674569
1035	646	'NL_DVV_3_100_2_50_10_default_dataSurrCorr'	'delayVectorVariance'	'NL_DVV_3_100_2_50_10_default.dataSurrCorr'	0.538318	0.00123112	0.00674569
3058	838	'FC_LoopLocalSimple_mean_ac2_stdn'	'forecasting'	'FC_LoopLocalSimple_mean.ac2_stdn'	0.538289	0.00123201	0.00674569
1230	725	'CO_AddNoise_1_std1_10_ami_at_20'	'correlation,AMI,entropy'	'CO_AddNoise_1_std1_10.ami_at_20'	0.538276	0.00123241	0.00674569
7071	1013	'MF_steps_ahead_ss_best_6_maxdiffrms'	'model,prediction'	'MF_steps_ahead_ss_best_6.maxdiffrms'	0.538266	0.00123273	0.00674569
7463	1032	'MF_armax_2_2_05_1_AR_2'	'model'	'MF_armax_2_2_05_1.AR_2'	0.538211	0.00123442	0.00674569
4804	915	'NL_TISEAN_fnn_ac_10_005_pfnn_2'	'nonlinear,dimension,tisean'	'NL_TISEAN_fnn_ac_10_005.pfnn_2'	-0.538171	0.00123567	0.00674569
2546	812	'PH_Walker_prop_05_w_propzcross'	'trend'	'PH_Walker_prop_05.w_propzcross'	-0.538157	0.00123611	0.00674569
3605	881	'SB_MotifThree_quantile_aaa'	'symbolic,motifs'	'SB_MotifThree_quantile.aaa'	0.538151	0.00123627	0.00674569
4735	911	'SP_Summaries_fft_logdev_logarea_4_3'	'spectral'	'SP_Summaries_fft_logdev.logarea_4_3'	-0.538146	0.00123645	0.00674569
3555	879	'SB_MotifTwo_mean_uddu'	'symbolic,motifs'	'SB_MotifTwo_mean.uddu'	-0.538114	0.00123742	0.00674569
4031	898	'SC_FluctAnal_2_rsrangefit_50_1_logi_se1'	'scaling'	'SC_FluctAnal_2_rsrangefit_50_1_logi.se1'	0.538063	0.001239	0.00674569
4032	898	'SC_FluctAnal_2_rsrangefit_50_1_logi_se2'	'scaling'	'SC_FluctAnal_2_rsrangefit_50_1_logi.se2'	0.538063	0.001239	0.00674569
1082	691	'MD_polvar_1_3'	'medical,symbolic'	'MD_polvar_1_3'	0.538057	0.00123918	0.00674569
7016	1011	'MF_steps_ahead_ar_2_6_ac1_4'	'model,prediction'	'MF_steps_ahead_ar_2_6.ac1_4'	0.538056	0.00123924	0.00674569
7019	1011	'MF_steps_ahead_ar_2_6_ac1_5'	'model,prediction'	'MF_steps_ahead_ar_2_6.ac1_5'	0.538056	0.00123924	0.00674569
3086	841	'FC_LocalSimple_median7_ac2'	'forecasting'	'FC_LocalSimple_median7.ac2'	0.538054	0.00123928	0.00674569
7795	1054	'CP_ML_StepDetect_l1pwc_02_rmsoff'	'stepdetection'	'CP_ML_StepDetect_l1pwc_02.rmsoff'	0.538054	0.00123928	0.00674569
7134	1018	'MF_FitSubsegments_ss_2_uniform_25_01_fpe_max'	'model,prediction'	'MF_FitSubsegments_ss_2_uniform_25_01.fpe_max'	-0.538054	0.0012393	0.00674569
6193	971	'PP_Compare_medianf4_statav8'	'preprocessing,raw,stationarity'	'PP_Compare_medianf4.statav8'	-0.538044	0.0012396	0.00674569
3401	870	'ST_LocalExtrema_n100_minabsmin'	'distribution,stationarity'	'ST_LocalExtrema_n100.minabsmin'	-0.537883	0.0012446	0.00674569
4113	901	'SC_FluctAnal_2_dfa_50_2_logi_r1_alpha'	'scaling'	'SC_FluctAnal_2_dfa_50_2_logi.r1_alpha'	0.537882	0.00124465	0.00674569
3626	881	'SB_MotifThree_quantile_cba'	'symbolic,motifs'	'SB_MotifThree_quantile.cba'	-0.53782	0.00124658	0.00674569
2108	477	'SY_SpreadRandomLocal_ac5_100_stdac1'	'stationarity'	'SY_SpreadRandomLocal_ac5_100.stdac1'	-0.5378	0.00124719	0.00674569
7094	1014	'MF_steps_ahead_arma_3_1_6_maxdiffrms'	'model,prediction'	'MF_steps_ahead_arma_3_1_6.maxdiffrms'	0.537782	0.00124774	0.00674569
2466	804	'FC_Surprise_dist_20_tau_m2quad_500_mean'	'information,symbolic'	'FC_Surprise_dist_20_tau_m2quad_500.mean'	-0.537773	0.00124804	0.00674569
7254	1025	'MF_StateSpace_n4sid_1_05_1_stde'	'model'	'MF_StateSpace_n4sid_1_05_1.stde'	-0.537761	0.00124841	0.00674569
7255	1025	'MF_StateSpace_n4sid_1_05_1_mms'	'model'	'MF_StateSpace_n4sid_1_05_1.mms'	-0.537761	0.00124841	0.00674569
7336	1027	'MF_StateSpace_n4sid_3_05_1_meanabs'	'model'	'MF_StateSpace_n4sid_3_05_1.meanabs'	-0.537761	0.00124841	0.00674569
7380	1029	'MF_CompareAR_1_10_05_meanv'	'model'	'MF_CompareAR_1_10_05.meanv'	-0.537761	0.00124841	0.00674569
7381	1029	'MF_CompareAR_1_10_05_medianv'	'model'	'MF_CompareAR_1_10_05.medianv'	-0.537761	0.00124841	0.00674569
7404	1030	'MF_armax_3_1_05_1_meanabs'	'model'	'MF_armax_3_1_05_1.meanabs'	-0.537761	0.00124841	0.00674569
6521	985	'MF_GP_LocalPrediction_covSEiso_covNoise_5_3_10_beforeafter_meanstderr_run'	'model,GaussianProcess'	'MF_GP_LocalPrediction_covSEiso_covNoise_5_3_10_beforeafter.meanstderr_run'	0.537753	0.00124867	0.00674569
6738	1000	'WL_dwtcoeff_db3_5_noisestd_l5'	'wavelet,dwt'	'WL_dwtcoeff_db3_5.noisestd_l5'	0.537732	0.00124933	0.00674569
3806	882	'SB_MotifThree_diffquant_bccc'	'symbolic,motifs'	'SB_MotifThree_diffquant.bccc'	0.537688	0.00125068	0.00674569
3541	879	'SB_MotifTwo_mean_udd'	'symbolic,motifs'	'SB_MotifTwo_mean.udd'	-0.537616	0.00125294	0.00674569
1458	739	'SB_TransitionpAlphabet_40_1_trfexp_rmse'	'symbolic,transitionmat'	'SB_TransitionpAlphabet_40_1.trfexp_rmse'	0.537605	0.00125328	0.00674569
1156	721	'CO_AddNoise_1_quantiles_10_fitexpb'	'correlation,AMI,entropy'	'CO_AddNoise_1_quantiles_10.fitexpb'	-0.537535	0.00125548	0.00674569
4657	911	'SP_Summaries_fft_logdev_logstd'	'spectral'	'SP_Summaries_fft_logdev.logstd'	0.5375	0.00125658	0.00674569
1133	710	'CO_trev_3_denom'	'correlation,nonlinear'	'CO_trev_3.denom'	-0.537487	0.001257	0.00674569
7511	1034	'MF_ExpSmoothing_05_best_mms'	'model'	'MF_ExpSmoothing_05_best.mms'	-0.537448	0.00125823	0.00674569
4502	909	'SP_Summaries_welch_rect_statav5_m'	'spectral'	'SP_Summaries_welch_rect.statav5_m'	0.537382	0.00126028	0.00674569
4626	910	'SP_Summaries_fft_statav5_m'	'spectral'	'SP_Summaries_fft.statav5_m'	0.537382	0.00126028	0.00674569
2060	773	'NW_VisibilityGraph_norm_evparm1'	'network,visibilityGraph'	'NW_VisibilityGraph_norm.evparm1'	0.537361	0.00126097	0.00674569
1478	739	'SB_TransitionpAlphabet_40_1_mineigfexp_r2'	'symbolic,transitionmat'	'SB_TransitionpAlphabet_40_1.mineigfexp_r2'	0.537359	0.00126102	0.00674569
871	514	'EN_CID_minCE2'	'entropy,distribution'	'EN_CID.minCE2'	-0.537347	0.00126141	0.00674569
3025	836	'FC_LocalSimple_mean4_ac2'	'forecasting'	'FC_LocalSimple_mean4.ac2'	0.537346	0.00126143	0.00674569
2276	780	'FC_Surprise_T1_20_2_q_500_lq'	'information,symbolic'	'FC_Surprise_T1_20_2_q_500.lq'	-0.537303	0.00126279	0.00674569
2382	793	'FC_Surprise_T1_20_2_udq_500_std'	'information,symbolic'	'FC_Surprise_T1_20_2_udq_500.std'	-0.53723	0.00126508	0.00674569
1372	734	'SB_TransitionMatrix_51_stddiag'	'symbolic,transitionmat'	'SB_TransitionMatrix_51.stddiag'	0.537164	0.00126719	0.00674569
1454	739	'SB_TransitionpAlphabet_40_1_maxdiagfexp_rmse'	'symbolic,transitionmat'	'SB_TransitionpAlphabet_40_1.maxdiagfexp_rmse'	0.537156	0.00126744	0.00674569
4403	909	'SP_Summaries_welch_rect_logiqr'	'spectral'	'SP_Summaries_welch_rect.logiqr'	0.537141	0.0012679	0.00674569
4527	910	'SP_Summaries_fft_logiqr'	'spectral'	'SP_Summaries_fft.logiqr'	0.537141	0.0012679	0.00674569
2647	817	'PH_Walker_momentum_2_sw_meanabsdiff'	'trend'	'PH_Walker_momentum_2.sw_meanabsdiff'	0.53714	0.00126793	0.00674569
2999	834	'FC_LocalSimple_mean2_meanabserr'	'forecasting'	'FC_LocalSimple_mean2.meanabserr'	-0.53714	0.00126793	0.00674569
3000	834	'FC_LocalSimple_mean2_stderr'	'forecasting'	'FC_LocalSimple_mean2.stderr'	-0.53714	0.00126793	0.00674569
3119	845	'FC_LocalSimple_lfit5_meanabserr'	'forecasting'	'FC_LocalSimple_lfit5.meanabserr'	-0.53714	0.00126793	0.00674569
3120	845	'FC_LocalSimple_lfit5_stderr'	'forecasting'	'FC_LocalSimple_lfit5.stderr'	-0.53714	0.00126793	0.00674569
7250	1025	'MF_StateSpace_n4sid_1_05_1_m_fpe'	'model'	'MF_StateSpace_n4sid_1_05_1.m_fpe'	-0.53714	0.00126793	0.00674569
7433	1031	'MF_armax_1_1_05_1_fpe'	'model'	'MF_armax_1_1_05_1.fpe'	0.53714	0.00126793	0.00674569
1103	704	'CO_tc3_2_denom'	'correlation,nonlinear'	'CO_tc3_2.denom'	0.53714	0.00126793	0.00674569
3879	889	'DN_SimpleFit_sin2_resAC2'	'model'	'DN_SimpleFit_sin2.resAC2'	0.53714	0.00126793	0.00674569
3883	890	'DN_SimpleFit_sin3_resAC2'	'model'	'DN_SimpleFit_sin3.resAC2'	0.53714	0.00126793	0.00674569
4492	909	'SP_Summaries_welch_rect_area_5_1'	'spectral'	'SP_Summaries_welch_rect.area_5_1'	0.53714	0.00126793	0.00674569
4616	910	'SP_Summaries_fft_area_5_1'	'spectral'	'SP_Summaries_fft.area_5_1'	-0.53714	0.00126793	0.00674569
6965	1008	'NL_embed_PCA_1_10_top2'	'embedding,pca'	'NL_embed_PCA_1_10.top2'	-0.53714	0.00126793	0.00674569
3751	882	'SB_MotifThree_diffquant_ccc'	'symbolic,motifs'	'SB_MotifThree_diffquant.ccc'	0.53711	0.00126887	0.00674569
6756	1001	'WL_dwtcoeff_sym2_5_mind_l5'	'wavelet,dwt'	'WL_dwtcoeff_sym2_5.mind_l5'	-0.537025	0.00127157	0.00674569
7143	1019	'MF_FitSubsegments_arma_2_2_uniform_25_01_p_1_mean'	'model,prediction'	'MF_FitSubsegments_arma_2_2_uniform_25_01.p_1_mean'	-0.536974	0.00127321	0.00674569
6668	994	'WL_coeffs_db3_2_med_coeff'	'wavelet'	'WL_coeffs_db3_2.med_coeff'	-0.536931	0.00127457	0.00674569
377	715	'IN_AutoMutualInfoStats_diff_20_gaussian_ami1'	'information,correlation,AMI'	'IN_AutoMutualInfoStats_diff_20_gaussian.ami1'	-0.536916	0.00127504	0.00674569
7171	1020	'MF_CompareTestSets_y_ar_4_rand_25_01_1_meandiffs_median'	'model,prediction,stationarity'	'MF_CompareTestSets_y_ar_4_rand_25_01_1.meandiffs_median'	-0.5369	0.00127554	0.00674569
3762	882	'SB_MotifThree_diffquant_abaa'	'symbolic,motifs'	'SB_MotifThree_diffquant.abaa'	0.536895	0.00127571	0.00674569
3483	876	'SB_BinaryStats_mean_stdstretch0'	'distribution,stationarity'	'SB_BinaryStats_mean.stdstretch0'	0.53685	0.00127713	0.00674569
1051	654	'DK_crinkle_statistic'	'misc'	'DK_crinkle_statistic'	-0.536835	0.00127763	0.00674569
4173	904	'SC_FluctAnal_2_dfa_50_1_3_logi_linfitint'	'scaling'	'SC_FluctAnal_2_dfa_50_1_3_logi.linfitint'	0.536766	0.00127982	0.00674569
398	715	'IN_AutoMutualInfoStats_diff_20_gaussian_stdami'	'information,correlation,AMI'	'IN_AutoMutualInfoStats_diff_20_gaussian.stdami'	-0.536762	0.00127997	0.00674569
2618	816	'PH_Walker_biasprop_01_05_w_mean'	'trend'	'PH_Walker_biasprop_01_05.w_mean'	-0.536705	0.00128177	0.00674569
3559	879	'SB_MotifTwo_mean_uudu'	'symbolic,motifs'	'SB_MotifTwo_mean.uudu'	-0.536668	0.00128295	0.00674569
7080	1014	'MF_steps_ahead_arma_3_1_6_rmserr_3'	'model,prediction'	'MF_steps_ahead_arma_3_1_6.rmserr_3'	-0.536628	0.00128423	0.00674569
2554	812	'PH_Walker_prop_05_sw_distdiff'	'trend'	'PH_Walker_prop_05.sw_distdiff'	-0.536574	0.00128597	0.00674569
6259	973	'PP_Compare_rav2_swms5_2'	'preprocessing,raw,stationarity'	'PP_Compare_rav2.swms5_2'	-0.536536	0.00128718	0.00674569
6383	977	'PP_Compare_resample_1_2_swms5_2'	'preprocessing,raw,stationarity'	'PP_Compare_resample_1_2.swms5_2'	-0.536536	0.00128718	0.00674569
314	713	'IN_AutoMutualInfoStats_40_gaussian_pminima'	'information,correlation,AMI'	'IN_AutoMutualInfoStats_40_gaussian.pminima'	-0.53653	0.00128737	0.00674569
2632	816	'PH_Walker_biasprop_01_05_sw_propcross'	'trend'	'PH_Walker_biasprop_01_05.sw_propcross'	-0.53644	0.00129027	0.00674569
4421	909	'SP_Summaries_welch_rect_centroid'	'spectral'	'SP_Summaries_welch_rect.centroid'	-0.536366	0.00129265	0.00674569
4545	910	'SP_Summaries_fft_centroid'	'spectral'	'SP_Summaries_fft.centroid'	-0.536366	0.00129265	0.00674569
828	495	'SY_LocalGlobal_kurtosis_l10'	'stationarity'	'SY_LocalGlobal_l10.kurtosis'	0.536347	0.00129327	0.00674569
4197	905	'SC_FluctAnal_mag_2_dfa_50_2_logi_linfitint'	'scaling'	'SC_FluctAnal_mag_2_dfa_50_2_logi.linfitint'	-0.536309	0.00129448	0.00674569
95	94	'AC_3'	'correlation'	'AC_3'	0.536277	0.00129551	0.00674569
2995	833	'FC_LocalSimple_mean1_ac2'	'forecasting'	'FC_LocalSimple_mean1.ac2'	0.536274	0.0012956	0.00674569
1792	762	'CO_TranslateShape_circle_15_pts_statav3_s'	'correlation,stationarity'	'CO_TranslateShape_circle_15_pts.statav3_s'	0.536269	0.00129577	0.00674569
2926	832	'EN_Randomize_permute_xcn1fexpa'	'entropy,slow'	'EN_Randomize_permute.xcn1fexpa'	0.536232	0.00129698	0.00674569
7701	1043	'SY_PPtest_0_5_ar_t1_meanstat'	'unitroot'	'SY_PPtest_0_5_ar_t1.meanstat'	0.536232	0.00129698	0.00674569
7702	1043	'SY_PPtest_0_5_ar_t1_maxstat'	'unitroot'	'SY_PPtest_0_5_ar_t1.maxstat'	0.536232	0.00129698	0.00674569
2750	827	'EN_mse_1-10_2_015_sampen_s5'	'entropy,sampen,mse'	'EN_mse_1-10_2_015.sampen_s5'	0.536229	0.00129705	0.00674569
1797	763	'CO_TranslateShape_circle_25_pts_mean'	'correlation'	'CO_TranslateShape_circle_25_pts.mean'	0.536226	0.00129716	0.00674569
1798	763	'CO_TranslateShape_circle_25_pts_npatmode'	'correlation'	'CO_TranslateShape_circle_25_pts.npatmode'	0.536226	0.00129716	0.00674569
1804	763	'CO_TranslateShape_circle_25_pts_fives'	'correlation'	'CO_TranslateShape_circle_25_pts.fives'	0.536226	0.00129716	0.00674569
2681	819	'PH_Walker_runningvar_15_50_w_ac1'	'trend'	'PH_Walker_runningvar_15_50.w_ac1'	0.536226	0.00129716	0.00674569
4398	909	'SP_Summaries_welch_rect_w_weighted_peak_prom'	'spectral'	'SP_Summaries_welch_rect.w_weighted_peak_prom'	-0.536226	0.00129716	0.00674569
4522	910	'SP_Summaries_fft_w_weighted_peak_prom'	'spectral'	'SP_Summaries_fft.w_weighted_peak_prom'	-0.536226	0.00129716	0.00674569
3707	881	'SB_MotifThree_quantile_ccac'	'symbolic,motifs'	'SB_MotifThree_quantile.ccac'	-0.536221	0.00129732	0.00674569
4225	906	'SC_FluctAnal_sign_2_dfa_50_2_logi_ssr'	'scaling'	'SC_FluctAnal_sign_2_dfa_50_2_logi.ssr'	0.536136	0.00130008	0.00674569
4347	908	'SP_Summaries_pgram_hamm_logarea_2_2'	'spectral'	'SP_Summaries_pgram_hamm.logarea_2_2'	-0.536003	0.00130439	0.00674569
6770	1002	'MF_arfit_1_8_sbc_rmsA'	'modelfit,arfit'	'MF_arfit_1_8_sbc.rmsA'	0.536003	0.00130439	0.00674569
7013	1011	'MF_steps_ahead_ar_2_6_ac1_3'	'model,prediction'	'MF_steps_ahead_ar_2_6.ac1_3'	0.536003	0.00130439	0.00674569
6758	1001	'WL_dwtcoeff_sym2_5_noisestd_l5'	'wavelet,dwt'	'WL_dwtcoeff_sym2_5.noisestd_l5'	0.535995	0.00130463	0.00674569
6744	1001	'WL_dwtcoeff_sym2_5_mind_l2'	'wavelet,dwt'	'WL_dwtcoeff_sym2_5.mind_l2'	0.535986	0.00130495	0.00674569
1353	733	'SB_TransitionMatrix_41_TD4'	'symbolic,transitionmat'	'SB_TransitionMatrix_41.TD4'	0.535959	0.0013058	0.00674569
6538	985	'MF_GP_LocalPrediction_covSEiso_covNoise_5_3_10_beforeafter_stdmlik'	'model,GaussianProcess'	'MF_GP_LocalPrediction_covSEiso_covNoise_5_3_10_beforeafter.stdmlik'	0.535957	0.00130588	0.00674569
6657	993	'WL_coeffs_db3_1_max_coeff'	'wavelet'	'WL_coeffs_db3_1.max_coeff'	-0.535929	0.00130678	0.00674569
1229	725	'CO_AddNoise_1_std1_10_ami_at_15'	'correlation,AMI,entropy'	'CO_AddNoise_1_std1_10.ami_at_15'	0.53592	0.00130707	0.00674569
1343	732	'SB_TransitionMatrix_31_symdiff'	'symbolic,transitionmat'	'SB_TransitionMatrix_31.symdiff'	-0.535812	0.00131061	0.00674569
402	715	'IN_AutoMutualInfoStats_diff_20_gaussian_modeperiodmax'	'information,correlation,AMI'	'IN_AutoMutualInfoStats_diff_20_gaussian.modeperiodmax'	-0.535791	0.0013113	0.00674569
3347	867	'ST_LocalExtrema_l100_meanabsext'	'distribution,stationarity'	'ST_LocalExtrema_l100.meanabsext'	-0.535786	0.00131144	0.00674569
6769	1002	'MF_arfit_1_8_sbc_sumA'	'modelfit,arfit'	'MF_arfit_1_8_sbc.sumA'	0.535715	0.00131376	0.00674569
4887	917	'NL_TISEAN_fnn_1_10_005_stdpfnn'	'nonlinear,dimension,tisean'	'NL_TISEAN_fnn_1_10_005.stdpfnn'	0.535712	0.00131385	0.00674569
4809	915	'NL_TISEAN_fnn_ac_10_005_pfnn_7'	'nonlinear,dimension,tisean'	'NL_TISEAN_fnn_ac_10_005.pfnn_7'	-0.535688	0.00131465	0.00674569
2607	815	'PH_Walker_biasprop_05_01_sw_meanabsdiff'	'trend'	'PH_Walker_biasprop_05_01.sw_meanabsdiff'	-0.535655	0.00131571	0.00674569
6734	1000	'WL_dwtcoeff_db3_5_noisestd_l4'	'wavelet,dwt'	'WL_dwtcoeff_db3_5.noisestd_l4'	0.535643	0.00131611	0.00674569
3326	866	'ST_LocalExtrema_l50_medianabsext'	'distribution,stationarity'	'ST_LocalExtrema_l50.medianabsext'	-0.535615	0.00131703	0.00674569
4223	906	'SC_FluctAnal_sign_2_dfa_50_2_logi_se1'	'scaling'	'SC_FluctAnal_sign_2_dfa_50_2_logi.se1'	0.535538	0.00131955	0.00674569
4224	906	'SC_FluctAnal_sign_2_dfa_50_2_logi_se2'	'scaling'	'SC_FluctAnal_sign_2_dfa_50_2_logi.se2'	0.535538	0.00131955	0.00674569
2642	817	'PH_Walker_momentum_2_w_ac2'	'trend'	'PH_Walker_momentum_2.w_ac2'	0.535422	0.00132335	0.00674569
2767	828	'EN_mse_1-10_2_015_diff1_sampen_s4'	'entropy,sampen,controlen,mse'	'EN_mse_1-10_2_015_diff1.sampen_s4'	0.535419	0.00132345	0.00674569
7278	1025	'MF_StateSpace_n4sid_1_05_1_ac1diff'	'model'	'MF_StateSpace_n4sid_1_05_1.ac1diff'	0.535353	0.00132562	0.00674569
7379	1029	'MF_CompareAR_1_10_05_minv'	'model'	'MF_CompareAR_1_10_05.minv'	-0.535345	0.00132589	0.00674569
7472	1032	'MF_armax_2_2_05_1_meanabs'	'model'	'MF_armax_2_2_05_1.meanabs'	-0.535345	0.00132589	0.00674569
7474	1032	'MF_armax_2_2_05_1_mms'	'model'	'MF_armax_2_2_05_1.mms'	-0.535345	0.00132589	0.00674569
2586	814	'PH_Walker_prop_11_w_propzcross'	'trend'	'PH_Walker_prop_11.w_propzcross'	-0.535325	0.00132657	0.00674569
3597	881	'SB_MotifThree_quantile_ac'	'symbolic,motifs'	'SB_MotifThree_quantile.ac'	-0.535325	0.00132657	0.00674569
4494	909	'SP_Summaries_welch_rect_area_5_2'	'spectral'	'SP_Summaries_welch_rect.area_5_2'	-0.535315	0.00132688	0.00674569
4618	910	'SP_Summaries_fft_area_5_2'	'spectral'	'SP_Summaries_fft.area_5_2'	-0.535315	0.00132688	0.00674569
4405	909	'SP_Summaries_welch_rect_median'	'spectral'	'SP_Summaries_welch_rect.median'	-0.535311	0.00132702	0.00674569
4482	909	'SP_Summaries_welch_rect_area_4_1'	'spectral'	'SP_Summaries_welch_rect.area_4_1'	0.535311	0.00132702	0.00674569
4529	910	'SP_Summaries_fft_median'	'spectral'	'SP_Summaries_fft.median'	-0.535311	0.00132702	0.00674569
4606	910	'SP_Summaries_fft_area_4_1'	'spectral'	'SP_Summaries_fft.area_4_1'	0.535311	0.00132702	0.00674569
7174	1020	'MF_CompareTestSets_y_ar_4_rand_25_01_1_stdrats_mean'	'model,prediction,stationarity'	'MF_CompareTestSets_y_ar_4_rand_25_01_1.stdrats_mean'	0.535311	0.00132702	0.00674569
7175	1020	'MF_CompareTestSets_y_ar_4_rand_25_01_1_stdrats_median'	'model,prediction,stationarity'	'MF_CompareTestSets_y_ar_4_rand_25_01_1.stdrats_median'	0.535311	0.00132702	0.00674569
7194	1021	'MF_CompareTestSets_y_ar_best_uniform_25_01_1_stdrats_mean'	'model,prediction,arfit,stationarity'	'MF_CompareTestSets_y_ar_best_uniform_25_01_1.stdrats_mean'	0.535311	0.00132702	0.00674569
7195	1021	'MF_CompareTestSets_y_ar_best_uniform_25_01_1_stdrats_median'	'model,prediction,arfit,stationarity'	'MF_CompareTestSets_y_ar_best_uniform_25_01_1.stdrats_median'	0.535311	0.00132702	0.00674569
7235	1023	'MF_CompareTestSets_y_ss_2_uniform_25_01_1_stdrats_median'	'model,prediction,stationarity'	'MF_CompareTestSets_y_ss_2_uniform_25_01_1.stdrats_median'	0.535311	0.00132702	0.00674569
4091	900	'SC_FluctAnal_2_dfa_50_1_logi_r1_se2'	'scaling'	'SC_FluctAnal_2_dfa_50_1_logi.r1_se2'	0.535229	0.00132971	0.00674569
4090	900	'SC_FluctAnal_2_dfa_50_1_logi_r1_se1'	'scaling'	'SC_FluctAnal_2_dfa_50_1_logi.r1_se1'	0.53517	0.00133166	0.00674569
1659	750	'PH_ForcePotential_sine_1_1_1_ac1'	'dynamicalSystem'	'PH_ForcePotential_sine_1_1_1.ac1'	0.535084	0.00133452	0.00674569
4868	916	'NL_TISEAN_fnn_mi_10_005_firstunder05'	'nonlinear,dimension,tisean'	'NL_TISEAN_fnn_mi_10_005.firstunder05'	-0.535081	0.00133459	0.00674569
4325	908	'SP_Summaries_pgram_hamm_linfitloglog_lf_a2'	'spectral'	'SP_Summaries_pgram_hamm.linfitloglog_lf_a2'	-0.535075	0.00133481	0.00674569
362	714	'IN_AutoMutualInfoStats_40_kraskov1_4_mami'	'information,correlation,AMI'	'IN_AutoMutualInfoStats_40_kraskov1_4.mami'	0.535028	0.00133636	0.00674569
1464	739	'SB_TransitionpAlphabet_40_1_trcovfexp_a'	'symbolic,transitionmat'	'SB_TransitionpAlphabet_40_1.trcovfexp_a'	0.53502	0.00133663	0.00674569
3809	882	'SB_MotifThree_diffquant_caac'	'symbolic,motifs'	'SB_MotifThree_diffquant.caac'	-0.53501	0.00133695	0.00674569
136	140	'AC_nl_12'	'correlation,nonlinearautocorr'	'AC_nl_12'	0.534919	0.00133999	0.00674569
4086	900	'SC_FluctAnal_2_dfa_50_1_logi_meanssr'	'scaling'	'SC_FluctAnal_2_dfa_50_1_logi.meanssr'	0.534919	0.00133999	0.00674569
2247	776	'FC_Surprise_dist_20_2_q_500_tstat'	'information,symbolic'	'FC_Surprise_dist_20_2_q_500.tstat'	-0.534894	0.00134082	0.00674569
3695	881	'SB_MotifThree_quantile_cacc'	'symbolic,motifs'	'SB_MotifThree_quantile.cacc'	-0.53489	0.00134094	0.00674569
6486	982	'MF_GP_hyperparameters_covSEiso_covNoise_1_200_first_mlikelihood'	'model,GaussianProcess'	'MF_GP_hyperparameters_covSEiso_covNoise_1_200_first.mlikelihood'	-0.534883	0.00134117	0.00674569
447	717	'CO_CompareMinAMI_std1_2_80_min'	'correlation,AMI'	'CO_CompareMinAMI_std1_2_80.min'	0.534842	0.00134255	0.00674569
179	183	'AC_nl_045'	'correlation,nonlinearautocorr'	'AC_nl_045'	0.534777	0.0013447	0.00674569
2944	832	'EN_Randomize_permute_ac1fexpa'	'entropy,slow'	'EN_Randomize_permute.ac1fexpa'	0.534777	0.0013447	0.00674569
6530	985	'MF_GP_LocalPrediction_covSEiso_covNoise_5_3_10_beforeafter_meanlogh1'	'model,GaussianProcess'	'MF_GP_LocalPrediction_covSEiso_covNoise_5_3_10_beforeafter.meanlogh1'	0.534725	0.00134643	0.00674569
3692	881	'SB_MotifThree_quantile_cabc'	'symbolic,motifs'	'SB_MotifThree_quantile.cabc'	-0.534725	0.00134646	0.00674569
1531	742	'CO_Embed2_Basic_1_ratdiag05'	'correlation'	'CO_Embed2_Basic_1.ratdiag05'	0.534718	0.00134669	0.00674569
3516	878	'SB_MotifTwo_diff_dddu'	'symbolic,motifs'	'SB_MotifTwo_diff.dddu'	0.534714	0.00134682	0.00674569
4346	908	'SP_Summaries_pgram_hamm_area_2_2'	'spectral'	'SP_Summaries_pgram_hamm.area_2_2'	-0.534708	0.001347	0.00674569
4468	909	'SP_Summaries_welch_rect_area_2_1'	'spectral'	'SP_Summaries_welch_rect.area_2_1'	0.534708	0.001347	0.00674569
4470	909	'SP_Summaries_welch_rect_area_2_2'	'spectral'	'SP_Summaries_welch_rect.area_2_2'	-0.534708	0.001347	0.00674569
4592	910	'SP_Summaries_fft_area_2_1'	'spectral'	'SP_Summaries_fft.area_2_1'	0.534708	0.001347	0.00674569
4594	910	'SP_Summaries_fft_area_2_2'	'spectral'	'SP_Summaries_fft.area_2_2'	-0.534708	0.001347	0.00674569
6658	993	'WL_coeffs_db3_1_med_coeff'	'wavelet'	'WL_coeffs_db3_1.med_coeff'	-0.534708	0.001347	0.00674569
1796	763	'CO_TranslateShape_circle_25_pts_std'	'correlation'	'CO_TranslateShape_circle_25_pts.std'	-0.534703	0.00134717	0.00674569
3109	844	'FC_LocalSimple_lfit4_meanabserr'	'forecasting'	'FC_LocalSimple_lfit4.meanabserr'	-0.534703	0.00134717	0.00674569
3110	844	'FC_LocalSimple_lfit4_stderr'	'forecasting'	'FC_LocalSimple_lfit4.stderr'	-0.534703	0.00134717	0.00674569
4374	908	'SP_Summaries_pgram_hamm_area_5_4'	'spectral'	'SP_Summaries_pgram_hamm.area_5_4'	-0.534703	0.00134717	0.00674569
4498	909	'SP_Summaries_welch_rect_area_5_4'	'spectral'	'SP_Summaries_welch_rect.area_5_4'	-0.534703	0.00134717	0.00674569
4622	910	'SP_Summaries_fft_area_5_4'	'spectral'	'SP_Summaries_fft.area_5_4'	-0.534703	0.00134717	0.00674569
2772	828	'EN_mse_1-10_2_015_diff1_sampen_s9'	'entropy,sampen,controlen,mse'	'EN_mse_1-10_2_015_diff1.sampen_s9'	0.534702	0.00134723	0.00674569
2192	487	'SY_LocalDistributions_3_par_mediandiv'	'stationarity'	'SY_LocalDistributions_3_par.mediandiv'	0.534686	0.00134776	0.00674569
165	169	'AC_nl_002'	'correlation,nonlinearautocorr'	'AC_nl_002'	0.534664	0.0013485	0.00674569
2434	800	'FC_Surprise_T2_100_5_udq_500_mean'	'information,symbolic'	'FC_Surprise_T2_100_5_udq_500.mean'	-0.534622	0.0013499	0.00674569
1342	732	'SB_TransitionMatrix_31_stddiag'	'symbolic,transitionmat'	'SB_TransitionMatrix_31.stddiag'	0.534582	0.00135124	0.00674569
4477	909	'SP_Summaries_welch_rect_logarea_3_2'	'spectral'	'SP_Summaries_welch_rect.logarea_3_2'	-0.53457	0.00135163	0.00674569
4601	910	'SP_Summaries_fft_logarea_3_2'	'spectral'	'SP_Summaries_fft.logarea_3_2'	-0.53457	0.00135163	0.00674569
4400	909	'SP_Summaries_welch_rect_numPeaks_50power'	'spectral'	'SP_Summaries_welch_rect.numPeaks_50power'	-0.534536	0.00135277	0.00674569
4524	910	'SP_Summaries_fft_numPeaks_50power'	'spectral'	'SP_Summaries_fft.numPeaks_50power'	-0.534536	0.00135277	0.00674569
4122	901	'SC_FluctAnal_2_dfa_50_2_logi_r2_ssr'	'scaling'	'SC_FluctAnal_2_dfa_50_2_logi.r2_ssr'	0.534496	0.00135409	0.00674569
4495	909	'SP_Summaries_welch_rect_logarea_5_2'	'spectral'	'SP_Summaries_welch_rect.logarea_5_2'	-0.534471	0.00135495	0.00674569
4619	910	'SP_Summaries_fft_logarea_5_2'	'spectral'	'SP_Summaries_fft.logarea_5_2'	-0.534471	0.00135495	0.00674569
2699	820	'EN_SampEn_5_005_sampen1'	'entropy,sampen'	'EN_SampEn_5_005.sampen1'	-0.534447	0.00135576	0.00674569
2275	780	'FC_Surprise_T1_20_2_q_500_median'	'information,symbolic'	'FC_Surprise_T1_20_2_q_500.median'	-0.534446	0.0013558	0.00674569
926	567	'EN_PermEn_4_ac_normPermEn'	'entropy'	'EN_PermEn_4_ac.normPermEn'	-0.534433	0.00135622	0.00674569
7692	1042	'SY_VarRatioTest_24682468_00001111_meanstat'	'vratiotest'	'SY_VarRatioTest_24682468_00001111.meanstat'	0.534415	0.00135681	0.00674569
7437	1031	'MF_armax_1_1_05_1_meanabs'	'model'	'MF_armax_1_1_05_1.meanabs'	-0.534412	0.00135693	0.00674569
7438	1031	'MF_armax_1_1_05_1_stde'	'model'	'MF_armax_1_1_05_1.stde'	-0.534412	0.00135693	0.00674569
2952	832	'EN_Randomize_permute_ac2fexpr2'	'entropy,slow'	'EN_Randomize_permute.ac2fexpr2'	0.534406	0.00135712	0.00674569
93	92	'AC_1'	'correlation'	'AC_1'	0.534401	0.00135728	0.00674569
1371	734	'SB_TransitionMatrix_51_ondiag'	'symbolic,transitionmat'	'SB_TransitionMatrix_51.ondiag'	0.534401	0.00135728	0.00674569
2560	813	'PH_Walker_prop_09_w_std'	'trend'	'PH_Walker_prop_09.w_std'	0.534401	0.00135728	0.00674569
2561	813	'PH_Walker_prop_09_w_ac1'	'trend'	'PH_Walker_prop_09.w_ac1'	0.534401	0.00135728	0.00674569
7091	1014	'MF_steps_ahead_arma_3_1_6_ac1_6'	'model,prediction'	'MF_steps_ahead_arma_3_1_6.ac1_6'	-0.534401	0.00135728	0.00674569
7764	1051	'MD_hrv_classic_SD2'	'medical'	'MD_hrv_classic.SD2'	0.534401	0.00135728	0.00674569
4281	908	'SP_Summaries_pgram_hamm_median'	'spectral'	'SP_Summaries_pgram_hamm.median'	0.534401	0.00135728	0.00674569
2450	802	'FC_Surprise_dist_5_tau_m2quad_500_mean'	'information,symbolic'	'FC_Surprise_dist_5_tau_m2quad_500.mean'	-0.53437	0.00135834	0.00674569
4230	906	'SC_FluctAnal_sign_2_dfa_50_2_logi_meanssr'	'scaling'	'SC_FluctAnal_sign_2_dfa_50_2_logi.meanssr'	0.534352	0.00135893	0.00674569
6412	978	'PP_Compare_resample_2_1_swms2_2'	'preprocessing,raw,stationarity'	'PP_Compare_resample_2_1.swms2_2'	-0.534272	0.00136162	0.00674569
3415	870	'ST_LocalExtrema_n100_diffmaxabsmin'	'distribution,stationarity'	'ST_LocalExtrema_n100.diffmaxabsmin'	0.534197	0.00136417	0.00674569
4359	908	'SP_Summaries_pgram_hamm_logarea_4_1'	'spectral'	'SP_Summaries_pgram_hamm.logarea_4_1'	0.534195	0.00136424	0.00674569
497	224	'CO_glscf_1_2_1'	'correlation,glscf'	'CO_glscf_1_2_1'	0.534184	0.00136459	0.00674569
3593	880	'SB_MotifTwo_median_uuuu'	'symbolic,motifs'	'SB_MotifTwo_median.uuuu'	0.534141	0.00136604	0.00674569
3051	838	'FC_LoopLocalSimple_mean_swm_meansgndiff'	'forecasting'	'FC_LoopLocalSimple_mean.swm_meansgndiff'	0.534128	0.0013665	0.00674569
7011	1011	'MF_steps_ahead_ar_2_6_rmserr_3'	'model,prediction'	'MF_steps_ahead_ar_2_6.rmserr_3'	-0.534115	0.00136692	0.00674569
3421	871	'EX_MovingThreshold_01_01_medianq'	'outliers'	'EX_MovingThreshold_01_01.medianq'	-0.534092	0.00136771	0.00674569
7431	1031	'MF_armax_1_1_05_1_maxda'	'model'	'MF_armax_1_1_05_1.maxda'	-0.534091	0.00136774	0.00674569
6491	982	'MF_GP_hyperparameters_covSEiso_covNoise_1_200_first_maxS'	'model,GaussianProcess'	'MF_GP_hyperparameters_covSEiso_covNoise_1_200_first.maxS'	-0.533982	0.00137143	0.00674569
6499	983	'MF_GP_hyperparameters_covSEiso_covPeriodic_covNoise_1_200_first_mlikelihood'	'model,GaussianProcess'	'MF_GP_hyperparameters_covSEiso_covPeriodic_covNoise_1_200_first.mlikelihood'	-0.533896	0.00137435	0.00674569
3801	882	'SB_MotifThree_diffquant_bcba'	'symbolic,motifs'	'SB_MotifThree_diffquant.bcba'	-0.533842	0.00137619	0.00674569
4201	905	'SC_FluctAnal_mag_2_dfa_50_2_logi_ssr'	'scaling'	'SC_FluctAnal_mag_2_dfa_50_2_logi.ssr'	0.533838	0.00137633	0.00674569
4909	918	'SY_TISEAN_nstat_z_4_1_3_minlower'	'nonlinear,tisean,model,stationarity'	'SY_TISEAN_nstat_z_4_1_3.minlower'	-0.533797	0.00137772	0.00674569
4276	908	'SP_Summaries_pgram_hamm_numPeaks_50power'	'spectral'	'SP_Summaries_pgram_hamm.numPeaks_50power'	-0.533784	0.00137817	0.00674569
2881	831	'EN_Randomize_dyndist_ac1fexpa'	'entropy,slow'	'EN_Randomize_dyndist.ac1fexpa'	0.533784	0.00137818	0.00674569
7703	1043	'SY_PPtest_0_5_ar_t1_minstat'	'unitroot'	'SY_PPtest_0_5_ar_t1.minstat'	0.533784	0.00137818	0.00674569
4364	908	'SP_Summaries_pgram_hamm_area_4_4'	'spectral'	'SP_Summaries_pgram_hamm.area_4_4'	-0.533713	0.0013806	0.00674569
2694	819	'PH_Walker_runningvar_15_50_sw_distdiff'	'trend'	'PH_Walker_runningvar_15_50.sw_distdiff'	-0.533613	0.00138402	0.00674569
166	170	'AC_nl_003'	'correlation,nonlinearautocorr'	'AC_nl_003'	0.533588	0.00138486	0.00674569
1189	723	'CO_AddNoise_1_even_10_ami_at_5'	'correlation,AMI,entropy'	'CO_AddNoise_1_even_10.ami_at_5'	0.533484	0.00138842	0.00674569
1198	723	'CO_AddNoise_1_even_10_fitlinb'	'correlation,AMI,entropy'	'CO_AddNoise_1_even_10.fitlinb'	0.533484	0.00138842	0.00674569
1227	725	'CO_AddNoise_1_std1_10_ami_at_5'	'correlation,AMI,entropy'	'CO_AddNoise_1_std1_10.ami_at_5'	0.533484	0.00138842	0.00674569
1803	763	'CO_TranslateShape_circle_25_pts_fours'	'correlation'	'CO_TranslateShape_circle_25_pts.fours'	-0.533482	0.00138849	0.00674569
1123	708	'CO_trev_1_denom'	'correlation,nonlinear'	'CO_trev_1.denom'	-0.533479	0.00138859	0.00674569
2406	796	'FC_Surprise_T1_100_5_udq_500_std'	'information,symbolic'	'FC_Surprise_T1_100_5_udq_500.std'	-0.533477	0.00138865	0.00674569
921	562	'EN_PermEn_3_2_normPermEn'	'entropy'	'EN_PermEn_3_2.normPermEn'	-0.533453	0.00138949	0.00674569
3763	882	'SB_MotifThree_diffquant_abab'	'symbolic,motifs'	'SB_MotifThree_diffquant.abab'	0.533386	0.00139178	0.00674569
152	156	'AC_nl_11'	'correlation,nonlinearautocorr'	'AC_nl_11'	0.533385	0.00139182	0.00674569
4309	908	'SP_Summaries_pgram_hamm_fpoly2_rmse'	'spectral'	'SP_Summaries_pgram_hamm.fpoly2_rmse'	0.533363	0.00139258	0.00674569
4481	909	'SP_Summaries_welch_rect_statav3_s'	'spectral'	'SP_Summaries_welch_rect.statav3_s'	0.533301	0.00139469	0.00674569
4605	910	'SP_Summaries_fft_statav3_s'	'spectral'	'SP_Summaries_fft.statav3_s'	0.533301	0.00139469	0.00674569
6999	1010	'PP_ModelFit_ar_2_rmserrrat_p1_40'	'preprocessing,trend'	'PP_ModelFit_ar_2.rmserrrat_p1_40'	0.533245	0.00139663	0.00674569
4206	905	'SC_FluctAnal_mag_2_dfa_50_2_logi_meanssr'	'scaling'	'SC_FluctAnal_mag_2_dfa_50_2_logi.meanssr'	0.533213	0.00139775	0.00674569
1802	763	'CO_TranslateShape_circle_25_pts_threes'	'correlation'	'CO_TranslateShape_circle_25_pts.threes'	-0.533208	0.00139792	0.00674569
2693	819	'PH_Walker_runningvar_15_50_sw_ansarib_pval'	'trend'	'PH_Walker_runningvar_15_50.sw_ansarib_pval'	0.533201	0.00139814	0.00674569
2893	831	'EN_Randomize_dyndist_ac3fexpa'	'entropy,slow'	'EN_Randomize_dyndist.ac3fexpa'	0.533186	0.00139868	0.00674569
3616	881	'SB_MotifThree_quantile_bac'	'symbolic,motifs'	'SB_MotifThree_quantile.bac'	-0.533183	0.00139876	0.00674569
2294	782	'FC_Surprise_T1_100_4_q_500_std'	'information,symbolic'	'FC_Surprise_T1_100_4_q_500.std'	0.533178	0.00139896	0.00674569
1787	762	'CO_TranslateShape_circle_15_pts_twos'	'correlation'	'CO_TranslateShape_circle_15_pts.twos'	-0.533173	0.00139913	0.00674569
3043	838	'FC_LoopLocalSimple_mean_sws_meansgndiff'	'forecasting'	'FC_LoopLocalSimple_mean.sws_meansgndiff'	0.533138	0.00140033	0.00674569
2634	816	'PH_Walker_biasprop_01_05_sw_distdiff'	'trend'	'PH_Walker_biasprop_01_05.sw_distdiff'	-0.533123	0.00140084	0.00674569
3662	881	'SB_MotifThree_quantile_baac'	'symbolic,motifs'	'SB_MotifThree_quantile.baac'	-0.532955	0.00140665	0.00674569
3019	836	'FC_LocalSimple_mean4_meanabserr'	'forecasting'	'FC_LocalSimple_mean4.meanabserr'	-0.532903	0.00140848	0.00674569
4484	909	'SP_Summaries_welch_rect_area_4_2'	'spectral'	'SP_Summaries_welch_rect.area_4_2'	-0.53289	0.0014089	0.00674569
4608	910	'SP_Summaries_fft_area_4_2'	'spectral'	'SP_Summaries_fft.area_4_2'	-0.53289	0.0014089	0.00674569
7432	1031	'MF_armax_1_1_05_1_maxdc'	'model'	'MF_armax_1_1_05_1.maxdc'	-0.532882	0.00140919	0.00674569
6783	1002	'MF_arfit_1_8_sbc_aroundmin_fpe'	'modelfit,arfit'	'MF_arfit_1_8_sbc.aroundmin_fpe'	-0.532881	0.00140921	0.00674569
4275	908	'SP_Summaries_pgram_hamm_w_weighted_peak_height'	'spectral'	'SP_Summaries_pgram_hamm.w_weighted_peak_height'	-0.532878	0.00140933	0.00674569
3705	881	'SB_MotifThree_quantile_ccaa'	'symbolic,motifs'	'SB_MotifThree_quantile.ccaa'	-0.532871	0.00140959	0.00674569
1783	762	'CO_TranslateShape_circle_15_pts_mean'	'correlation'	'CO_TranslateShape_circle_15_pts.mean'	0.53287	0.0014096	0.00674569
1788	762	'CO_TranslateShape_circle_15_pts_threes'	'correlation'	'CO_TranslateShape_circle_15_pts.threes'	0.53287	0.0014096	0.00674569
1108	705	'CO_tc3_3_denom'	'correlation,nonlinear'	'CO_tc3_3.denom'	0.53287	0.0014096	0.00674569
3100	843	'FC_LocalSimple_lfit3_stderr'	'forecasting'	'FC_LocalSimple_lfit3.stderr'	-0.53287	0.0014096	0.00674569
3709	881	'SB_MotifThree_quantile_ccbb'	'symbolic,motifs'	'SB_MotifThree_quantile.ccbb'	-0.532867	0.00140971	0.00674569
2547	812	'PH_Walker_prop_05_sw_meanabsdiff'	'trend'	'PH_Walker_prop_05.sw_meanabsdiff'	0.532867	0.00140971	0.00674569
4399	909	'SP_Summaries_welch_rect_w_weighted_peak_height'	'spectral'	'SP_Summaries_welch_rect.w_weighted_peak_height'	-0.532867	0.00140971	0.00674569
4523	910	'SP_Summaries_fft_w_weighted_peak_height'	'spectral'	'SP_Summaries_fft.w_weighted_peak_height'	-0.532867	0.00140971	0.00674569
2620	816	'PH_Walker_biasprop_01_05_w_std'	'trend'	'PH_Walker_biasprop_01_05.w_std'	0.532768	0.00141316	0.00674569
4297	908	'SP_Summaries_pgram_hamm_centroid'	'spectral'	'SP_Summaries_pgram_hamm.centroid'	-0.532701	0.00141549	0.00674569
2211	493	'SY_LocalDistributions_5_each_meandiv'	'stationarity'	'SY_LocalDistributions_5_each.meandiv'	0.532666	0.0014167	0.00674569
4370	908	'SP_Summaries_pgram_hamm_area_5_2'	'spectral'	'SP_Summaries_pgram_hamm.area_5_2'	-0.532595	0.0014192	0.00674569
1217	724	'CO_AddNoise_ac_even_10_fitlinb'	'correlation,AMI,entropy'	'CO_AddNoise_ac_even_10.fitlinb'	0.532489	0.0014229	0.00674569
2686	819	'PH_Walker_runningvar_15_50_w_propzcross'	'trend'	'PH_Walker_runningvar_15_50.w_propzcross'	-0.532373	0.00142696	0.00674569
3443	873	'EX_MovingThreshold_1_01_medianq'	'outliers'	'EX_MovingThreshold_1_01.medianq'	-0.532354	0.00142763	0.00674569
4021	897	'SC_FluctAnal_2_rsrange_50_logi_r1_resac1'	'scaling'	'SC_FluctAnal_2_rsrange_50_logi.r1_resac1'	0.532266	0.00143074	0.00674569
4805	915	'NL_TISEAN_fnn_ac_10_005_pfnn_3'	'nonlinear,dimension,tisean'	'NL_TISEAN_fnn_ac_10_005.pfnn_3'	-0.53226	0.00143093	0.00674569
6254	973	'PP_Compare_rav2_statav6'	'preprocessing,raw,stationarity'	'PP_Compare_rav2.statav6'	-0.532258	0.001431	0.00674569
6378	977	'PP_Compare_resample_1_2_statav6'	'preprocessing,raw,stationarity'	'PP_Compare_resample_1_2.statav6'	-0.532258	0.001431	0.00674569
4780	913	'NL_crptool_fnn_10_2_ac_fnn10'	'nonlinear,dimension,crptool'	'NL_crptool_fnn_10_2_ac.fnn10'	-0.532248	0.00143135	0.00674569
2455	802	'FC_Surprise_dist_5_tau_m2quad_500_tstat'	'information,symbolic'	'FC_Surprise_dist_5_tau_m2quad_500.tstat'	0.532231	0.00143196	0.00674569
5850	956	'SD_TSTL_surrogates_mi_100_1_trev_ksphereonmax'	'nonlinear,tstool,correlation,surrogate'	'SD_TSTL_surrogates_mi_100_1_trev.ksphereonmax'	-0.532129	0.00143555	0.00674569
1821	764	'CO_TranslateShape_circle_35_pts_sixes'	'correlation'	'CO_TranslateShape_circle_35_pts.sixes'	-0.532047	0.00143845	0.00674569
6285	974	'PP_Compare_rav3_statav6'	'preprocessing,raw,stationarity'	'PP_Compare_rav3.statav6'	-0.531954	0.00144175	0.00674569
7214	1022	'MF_CompareTestSets_y_ss_best_uniform_25_01_1_stdrats_mean'	'model,prediction,stationarity'	'MF_CompareTestSets_y_ss_best_uniform_25_01_1.stdrats_mean'	0.531952	0.00144181	0.00674569
7234	1023	'MF_CompareTestSets_y_ss_2_uniform_25_01_1_stdrats_mean'	'model,prediction,stationarity'	'MF_CompareTestSets_y_ss_2_uniform_25_01_1.stdrats_mean'	0.531952	0.00144181	0.00674569
751	469	'SY_StdNthDer_1'	'entropy'	'SY_StdNthDer_1'	-0.53195	0.0014419	0.00674569
869	514	'EN_CID_CE2'	'entropy'	'EN_CID.CE2'	-0.53195	0.0014419	0.00674569
873	514	'EN_CID_CE2_norm'	'entropy'	'EN_CID.CE2_norm'	-0.53195	0.0014419	0.00674569
1194	723	'CO_AddNoise_1_even_10_fitexpb'	'correlation,AMI,entropy'	'CO_AddNoise_1_even_10.fitexpb'	-0.53195	0.0014419	0.00674569
1961	769	'CO_Embed2_Dist_tau_d_mean'	'correlation,embedding'	'CO_Embed2_Dist_tau.d_mean'	-0.53195	0.0014419	0.00674569
2132	479	'SY_SpreadRandomLocal_100_100_meanac1'	'stationarity'	'SY_SpreadRandomLocal_100_100.meanac1'	0.53195	0.0014419	0.00674569
2567	813	'PH_Walker_prop_09_sw_meanabsdiff'	'trend'	'PH_Walker_prop_09.sw_meanabsdiff'	-0.53195	0.0014419	0.00674569
2580	814	'PH_Walker_prop_11_w_std'	'trend'	'PH_Walker_prop_11.w_std'	-0.53195	0.0014419	0.00674569
2581	814	'PH_Walker_prop_11_w_ac1'	'trend'	'PH_Walker_prop_11.w_ac1'	0.53195	0.0014419	0.00674569
2587	814	'PH_Walker_prop_11_sw_meanabsdiff'	'trend'	'PH_Walker_prop_11.sw_meanabsdiff'	-0.53195	0.0014419	0.00674569
2687	819	'PH_Walker_runningvar_15_50_sw_meanabsdiff'	'trend'	'PH_Walker_runningvar_15_50.sw_meanabsdiff'	-0.53195	0.0014419	0.00674569
2818	830	'EN_Randomize_statdist_ac1fexpa'	'entropy,slow'	'EN_Randomize_statdist.ac1fexpa'	0.53195	0.0014419	0.00674569
2990	833	'FC_LocalSimple_mean1_meanabserr'	'forecasting'	'FC_LocalSimple_mean1.meanabserr'	-0.53195	0.0014419	0.00674569
3099	843	'FC_LocalSimple_lfit3_meanabserr'	'forecasting'	'FC_LocalSimple_lfit3.meanabserr'	-0.53195	0.0014419	0.00674569
3874	888	'DN_SimpleFit_sin1_resAC1'	'model'	'DN_SimpleFit_sin1.resAC1'	0.53195	0.0014419	0.00674569
3878	889	'DN_SimpleFit_sin2_resAC1'	'model'	'DN_SimpleFit_sin2.resAC1'	0.53195	0.0014419	0.00674569
3882	890	'DN_SimpleFit_sin3_resAC1'	'model'	'DN_SimpleFit_sin3.resAC1'	0.53195	0.0014419	0.00674569
4474	909	'SP_Summaries_welch_rect_area_3_1'	'spectral'	'SP_Summaries_welch_rect.area_3_1'	0.53195	0.0014419	0.00674569
4598	910	'SP_Summaries_fft_area_3_1'	'spectral'	'SP_Summaries_fft.area_3_1'	0.53195	0.0014419	0.00674569
6503	983	'MF_GP_hyperparameters_covSEiso_covPeriodic_covNoise_1_200_first_std_S_data'	'model,GaussianProcess'	'MF_GP_hyperparameters_covSEiso_covPeriodic_covNoise_1_200_first.std_S_data'	0.531798	0.00144728	0.00674569
2621	816	'PH_Walker_biasprop_01_05_w_ac1'	'trend'	'PH_Walker_biasprop_01_05.w_ac1'	0.531777	0.00144804	0.00674569
7807	1055	'CP_l1pwc_sweep_lambda_0_005_095_rmserrsu02'	'stepdetection'	'CP_l1pwc_sweep_lambda_0_005_095.rmserrsu02'	0.531767	0.00144837	0.00674569
3693	881	'SB_MotifThree_quantile_caca'	'symbolic,motifs'	'SB_MotifThree_quantile.caca'	-0.53175	0.001449	0.00674569
2398	795	'FC_Surprise_T1_100_4_udq_500_std'	'information,symbolic'	'FC_Surprise_T1_100_4_udq_500.std'	-0.531746	0.00144913	0.00674569
4306	908	'SP_Summaries_pgram_hamm_fpoly2csS_p3'	'spectral'	'SP_Summaries_pgram_hamm.fpoly2csS_p3'	0.531718	0.00145013	0.00674569
7842	1062	'SD_SurrogateTest_RP_99_ami_prank'	'surrogate,nonlinearity'	'SD_SurrogateTest_RP_99.ami_prank'	-0.531718	0.00145013	0.00674569
3576	880	'SB_MotifTwo_median_uuu'	'symbolic,motifs'	'SB_MotifTwo_median.uuu'	0.531671	0.0014518	0.00674569
1471	739	'SB_TransitionpAlphabet_40_1_stdeigfexp_rmse'	'symbolic,transitionmat'	'SB_TransitionpAlphabet_40_1.stdeigfexp_rmse'	-0.531671	0.0014518	0.00674569
2566	813	'PH_Walker_prop_09_w_propzcross'	'trend'	'PH_Walker_prop_09.w_propzcross'	-0.531671	0.0014518	0.00674569
4324	908	'SP_Summaries_pgram_hamm_linfitloglog_lf_a1'	'spectral'	'SP_Summaries_pgram_hamm.linfitloglog_lf_a1'	-0.531662	0.00145211	0.00674569
2234	775	'FC_Surprise_dist_5_2_q_500_mean'	'information,symbolic'	'FC_Surprise_dist_5_2_q_500.mean'	-0.531584	0.0014549	0.00674569
4135	902	'SC_FluctAnal_2_dfa_50_3_logi_stdssr'	'scaling'	'SC_FluctAnal_2_dfa_50_3_logi.stdssr'	0.531576	0.00145518	0.00674569
7747	1050	'MF_hmm_CompareNStates_06_24_meanLLtest'	'hmm,model'	'MF_hmm_CompareNStates_06_24.meanLLtest'	0.531534	0.00145668	0.00674569
1979	770	'CO_Embed2_Shapes_tau_circle_01_statav5_s'	'correlation,embedding,stationarity'	'CO_Embed2_Shapes_tau_circle_01.statav5_s'	0.531528	0.00145691	0.00674569
1453	739	'SB_TransitionpAlphabet_40_1_maxdiagfexp_r2'	'symbolic,transitionmat'	'SB_TransitionpAlphabet_40_1.maxdiagfexp_r2'	-0.531434	0.00146026	0.00674569
4079	900	'SC_FluctAnal_2_dfa_50_1_logi_se1'	'scaling'	'SC_FluctAnal_2_dfa_50_1_logi.se1'	0.53139	0.00146184	0.00674569
4080	900	'SC_FluctAnal_2_dfa_50_1_logi_se2'	'scaling'	'SC_FluctAnal_2_dfa_50_1_logi.se2'	0.53139	0.00146184	0.00674569
2743	826	'EN_SampEn_5_02_diff1_sampen3'	'entropy,sampen,controlen'	'EN_SampEn_5_02_diff1.sampen3'	-0.531387	0.00146195	0.00674569
88	87	'ST_SimpleStats_zcross'	'noisiness'	'ST_SimpleStats_zcross'	-0.531385	0.00146203	0.00674569
1333	731	'SB_TransitionMatrix_21_ondiag'	'symbolic,transitionmat'	'SB_TransitionMatrix_21.ondiag'	0.531385	0.00146203	0.00674569
1337	731	'SB_TransitionMatrix_21_stdeig'	'symbolic,transitionmat'	'SB_TransitionMatrix_21.stdeig'	-0.531385	0.00146203	0.00674569
1339	731	'SB_TransitionMatrix_21_mineig'	'symbolic,transitionmat'	'SB_TransitionMatrix_21.mineig'	0.531385	0.00146203	0.00674569
1468	739	'SB_TransitionpAlphabet_40_1_stdeigfexp_a'	'symbolic,transitionmat'	'SB_TransitionpAlphabet_40_1.stdeigfexp_a'	-0.531385	0.00146203	0.00674569
1469	739	'SB_TransitionpAlphabet_40_1_stdeigfexp_b'	'symbolic,transitionmat'	'SB_TransitionpAlphabet_40_1.stdeigfexp_b'	0.531385	0.00146203	0.00674569
2100	477	'SY_SpreadRandomLocal_ac5_100_meanac1'	'stationarity'	'SY_SpreadRandomLocal_ac5_100.meanac1'	0.531385	0.00146203	0.00674569
3564	880	'SB_MotifTwo_median_dd'	'symbolic,motifs'	'SB_MotifTwo_median.dd'	0.531385	0.00146203	0.00674569
3565	880	'SB_MotifTwo_median_du'	'symbolic,motifs'	'SB_MotifTwo_median.du'	-0.531385	0.00146203	0.00674569
3566	880	'SB_MotifTwo_median_ud'	'symbolic,motifs'	'SB_MotifTwo_median.ud'	-0.531385	0.00146203	0.00674569
3567	880	'SB_MotifTwo_median_uu'	'symbolic,motifs'	'SB_MotifTwo_median.uu'	0.531385	0.00146203	0.00674569
3569	880	'SB_MotifTwo_median_ddd'	'symbolic,motifs'	'SB_MotifTwo_median.ddd'	0.531385	0.00146203	0.00674569
3601	881	'SB_MotifThree_quantile_ca'	'symbolic,motifs'	'SB_MotifThree_quantile.ca'	-0.531385	0.00146203	0.00674569
2480	806	'FC_Surprise_T1_10_tau_m2quad_500_mean'	'information,symbolic'	'FC_Surprise_T1_10_tau_m2quad_500.mean'	-0.531379	0.00146223	0.00674569
7405	1030	'MF_armax_3_1_05_1_stde'	'model'	'MF_armax_3_1_05_1.stde'	-0.531374	0.00146243	0.00674569
3713	881	'SB_MotifThree_quantile_cccc'	'symbolic,motifs'	'SB_MotifThree_quantile.cccc'	0.531368	0.00146263	0.00674569
2932	832	'EN_Randomize_permute_xc1fexpa'	'entropy,slow'	'EN_Randomize_permute.xc1fexpa'	0.531358	0.001463	0.00674569
1786	762	'CO_TranslateShape_circle_15_pts_ones'	'correlation'	'CO_TranslateShape_circle_15_pts.ones'	-0.531342	0.00146355	0.00674569
4354	908	'SP_Summaries_pgram_hamm_area_3_3'	'spectral'	'SP_Summaries_pgram_hamm.area_3_3'	-0.531342	0.00146355	0.00674569
4478	909	'SP_Summaries_welch_rect_area_3_3'	'spectral'	'SP_Summaries_welch_rect.area_3_3'	-0.531342	0.00146355	0.00674569
4602	910	'SP_Summaries_fft_area_3_3'	'spectral'	'SP_Summaries_fft.area_3_3'	-0.531342	0.00146355	0.00674569
2196	488	'SY_LocalDistributions_4_par_mediandiv'	'stationarity'	'SY_LocalDistributions_4_par.mediandiv'	0.531291	0.00146541	0.00674569
1305	729	'CO_AddNoise_1_kraskov1_4_ami_at_20'	'correlation,AMI,entropy'	'CO_AddNoise_1_kraskov1_4.ami_at_20'	0.531261	0.00146648	0.00674569
4734	911	'SP_Summaries_fft_logdev_area_4_3'	'spectral'	'SP_Summaries_fft_logdev.area_4_3'	-0.531256	0.00146666	0.00674569
4681	911	'SP_Summaries_fft_logdev_fpoly2_rmse'	'spectral'	'SP_Summaries_fft_logdev.fpoly2_rmse'	0.531241	0.00146719	0.00674569
2084	476	'SY_SpreadRandomLocal_ac2_100_meanac1'	'stationarity'	'SY_SpreadRandomLocal_ac2_100.meanac1'	0.531207	0.0014684	0.00674569
4085	900	'SC_FluctAnal_2_dfa_50_1_logi_ratsplitminerr'	'scaling'	'SC_FluctAnal_2_dfa_50_1_logi.ratsplitminerr'	-0.531121	0.0014715	0.00674569
6989	1010	'PP_ModelFit_ar_2_rmserrrat_d1'	'preprocessing,trend'	'PP_ModelFit_ar_2.rmserrrat_d1'	0.531081	0.00147295	0.00674569
6993	1010	'PP_ModelFit_ar_2_rmserrrat_lf_02_d1'	'preprocessing,trend'	'PP_ModelFit_ar_2.rmserrrat_lf_02_d1'	0.531081	0.00147295	0.00674569
2386	794	'FC_Surprise_T1_50_3_udq_500_mean'	'information,symbolic'	'FC_Surprise_T1_50_3_udq_500.mean'	0.531077	0.00147312	0.00674569
1354	733	'SB_TransitionMatrix_41_ondiag'	'symbolic,transitionmat'	'SB_TransitionMatrix_41.ondiag'	0.531043	0.00147433	0.00674569
6722	1000	'WL_dwtcoeff_db3_5_noisestd_l1'	'wavelet,dwt'	'WL_dwtcoeff_db3_5.noisestd_l1'	-0.53104	0.00147444	0.00674569
1830	765	'CO_TranslateShape_rectangle_2_pts_std'	'correlation'	'CO_TranslateShape_rectangle_2_pts.std'	0.531004	0.00147574	0.00674569
2570	813	'PH_Walker_prop_09_sw_minrat'	'trend'	'PH_Walker_prop_09.sw_minrat'	0.530958	0.00147741	0.00674569
1467	739	'SB_TransitionpAlphabet_40_1_trcovfexp_rmse'	'symbolic,transitionmat'	'SB_TransitionpAlphabet_40_1.trcovfexp_rmse'	0.530905	0.00147931	0.00674569
2335	787	'FC_Surprise_T2_100_5_q_500_tstat'	'information,symbolic'	'FC_Surprise_T2_100_5_q_500.tstat'	-0.530892	0.00147979	0.00674569
2307	784	'FC_Surprise_T2_20_2_q_500_median'	'information,symbolic'	'FC_Surprise_T2_20_2_q_500.median'	-0.530829	0.00148209	0.00674569
3595	881	'SB_MotifThree_quantile_aa'	'symbolic,motifs'	'SB_MotifThree_quantile.aa'	0.530809	0.00148282	0.00674569
7793	1054	'CP_ML_StepDetect_l1pwc_02_E'	'stepdetection,lengthdep'	'CP_ML_StepDetect_l1pwc_02.E'	-0.530799	0.00148316	0.00674569
309	713	'IN_AutoMutualInfoStats_40_gaussian_pextrema'	'information,correlation,AMI'	'IN_AutoMutualInfoStats_40_gaussian.pextrema'	-0.530749	0.00148499	0.00674569
7782	1053	'CP_ML_StepDetect_l1pwc_005_rmsoff'	'stepdetection'	'CP_ML_StepDetect_l1pwc_005.rmsoff'	0.530722	0.00148596	0.00674569
5851	956	'SD_TSTL_surrogates_mi_100_1_trev_ksiqrsfrommode'	'nonlinear,tstool,correlation,surrogate'	'SD_TSTL_surrogates_mi_100_1_trev.ksiqrsfrommode'	0.530679	0.00148753	0.00674569
6966	1008	'NL_embed_PCA_1_10_nto50'	'embedding,pca'	'NL_embed_PCA_1_10.nto50'	-0.530645	0.00148879	0.00674569
1313	729	'CO_AddNoise_1_kraskov1_4_pcrossmean'	'correlation,AMI,entropy'	'CO_AddNoise_1_kraskov1_4.pcrossmean'	-0.530542	0.00149252	0.00674569
1355	733	'SB_TransitionMatrix_41_stddiag'	'symbolic,transitionmat'	'SB_TransitionMatrix_41.stddiag'	0.530535	0.00149277	0.00674569
3427	871	'EX_MovingThreshold_01_01_pkick'	'outliers'	'EX_MovingThreshold_01_01.pkick'	-0.530526	0.0014931	0.00674569
6757	1001	'WL_dwtcoeff_sym2_5_stdd_l5'	'wavelet,dwt'	'WL_dwtcoeff_sym2_5.stdd_l5'	0.530489	0.00149448	0.00674569
4404	909	'SP_Summaries_welch_rect_q25'	'spectral'	'SP_Summaries_welch_rect.q25'	-0.530481	0.00149478	0.00674569
4528	910	'SP_Summaries_fft_q25'	'spectral'	'SP_Summaries_fft.q25'	-0.530481	0.00149478	0.00674569
2058	773	'NW_VisibilityGraph_norm_gaussnlogL'	'network,visibilityGraph,lengthdep'	'NW_VisibilityGraph_norm.gaussnlogL'	0.530473	0.00149506	0.00674569
2475	805	'FC_Surprise_T1_10_1_m2quad_500_uq'	'information,symbolic'	'FC_Surprise_T1_10_1_m2quad_500.uq'	-0.53047	0.00149518	0.00674569
2318	785	'FC_Surprise_T2_50_3_q_500_std'	'information,symbolic'	'FC_Surprise_T2_50_3_q_500.std'	0.530444	0.0014961	0.00674569
4930	919	'SY_TISEAN_nstat_z_5_1_3_median'	'nonlinear,tisean,model,stationarity'	'SY_TISEAN_nstat_z_5_1_3.median'	-0.530435	0.00149644	0.00674569
4274	908	'SP_Summaries_pgram_hamm_w_weighted_peak_prom'	'spectral'	'SP_Summaries_pgram_hamm.w_weighted_peak_prom'	-0.53042	0.001497	0.00674569
1341	732	'SB_TransitionMatrix_31_ondiag'	'symbolic,transitionmat'	'SB_TransitionMatrix_31.ondiag'	0.530419	0.00149701	0.00674569
6381	977	'PP_Compare_resample_1_2_swms2_2'	'preprocessing,raw,stationarity'	'PP_Compare_resample_1_2.swms2_2'	-0.530419	0.00149701	0.00674569
2654	817	'PH_Walker_momentum_2_sw_distdiff'	'trend'	'PH_Walker_momentum_2.sw_distdiff'	-0.530386	0.00149825	0.00674569
3745	882	'SB_MotifThree_diffquant_cac'	'symbolic,motifs'	'SB_MotifThree_diffquant.cac'	-0.530353	0.00149944	0.00674569
807	502	'SY_LocalGlobal_iqr_p1'	'stationarity'	'SY_LocalGlobal_p1.iqr'	0.530268	0.00150256	0.00674569
2723	823	'EN_SampEn_5_02_sampen4'	'entropy,sampen'	'EN_SampEn_5_02.sampen4'	-0.530174	0.00150603	0.00674569
6394	977	'PP_Compare_resample_1_2_gauss1_kd_resAC2'	'preprocessing,raw'	'PP_Compare_resample_1_2.gauss1_kd_resAC2'	-0.530166	0.00150633	0.00674569
3404	870	'ST_LocalExtrema_n100_meanabsmin'	'distribution,stationarity'	'ST_LocalExtrema_n100.meanabsmin'	-0.530131	0.00150762	0.00674569
4646	911	'SP_Summaries_fft_logdev_w_weighted_peak_prom'	'spectral'	'SP_Summaries_fft_logdev.w_weighted_peak_prom'	-0.53012	0.00150801	0.00674569
4665	911	'SP_Summaries_fft_logdev_tau'	'spectral'	'SP_Summaries_fft_logdev.tau'	0.530023	0.00151159	0.00674569
4278	908	'SP_Summaries_pgram_hamm_iqr'	'spectral'	'SP_Summaries_pgram_hamm.iqr'	-0.529921	0.00151535	0.00674569
4282	908	'SP_Summaries_pgram_hamm_q75'	'spectral'	'SP_Summaries_pgram_hamm.q75'	-0.529921	0.00151535	0.00674569
174	178	'AC_nl_024'	'correlation,nonlinearautocorr'	'AC_nl_024'	0.529911	0.00151573	0.00674569
2405	796	'FC_Surprise_T1_100_5_udq_500_uq'	'information,symbolic'	'FC_Surprise_T1_100_5_udq_500.uq'	0.52991	0.00151578	0.00674569
2614	815	'PH_Walker_biasprop_05_01_sw_distdiff'	'trend'	'PH_Walker_biasprop_05_01.sw_distdiff'	-0.529866	0.0015174	0.00674569
891	532	'EN_DistributionEntropy_hist_10_0'	'entropy'	'EN_DistributionEntropy_hist_10_0'	-0.529857	0.00151773	0.00674569
7069	1013	'MF_steps_ahead_ss_best_6_meandiffrmsabs'	'model,prediction'	'MF_steps_ahead_ss_best_6.meandiffrmsabs'	-0.529845	0.00151817	0.00674569
4376	908	'SP_Summaries_pgram_hamm_area_5_5'	'spectral'	'SP_Summaries_pgram_hamm.area_5_5'	-0.529842	0.00151829	0.00674569
325	714	'IN_AutoMutualInfoStats_40_kraskov1_4_ami4'	'information,correlation,AMI'	'IN_AutoMutualInfoStats_40_kraskov1_4.ami4'	0.529824	0.00151897	0.00674569
3384	869	'ST_LocalExtrema_n50_medianmax'	'distribution,stationarity'	'ST_LocalExtrema_n50.medianmax'	-0.529743	0.00152196	0.00674569
6490	982	'MF_GP_hyperparameters_covSEiso_covNoise_1_200_first_std_S_data'	'model,GaussianProcess'	'MF_GP_hyperparameters_covSEiso_covNoise_1_200_first.std_S_data'	0.529743	0.00152196	0.00674569
4285	908	'SP_Summaries_pgram_hamm_logstd'	'spectral'	'SP_Summaries_pgram_hamm.logstd'	0.529687	0.00152404	0.00674569
1542	742	'CO_Embed2_Basic_1_parabdown01_n1'	'correlation'	'CO_Embed2_Basic_1.parabdown01_n1'	-0.529656	0.0015252	0.00674569
803	498	'SY_LocalGlobal_iqr_l100'	'stationarity'	'SY_LocalGlobal_l100.iqr'	0.529608	0.001527	0.00674569
4841	916	'NL_TISEAN_fnn_mi_10_005_pfnn_3'	'nonlinear,dimension,tisean'	'NL_TISEAN_fnn_mi_10_005.pfnn_3'	-0.529538	0.00152961	0.00674569
7253	1025	'MF_StateSpace_n4sid_1_05_1_meanabs'	'model'	'MF_StateSpace_n4sid_1_05_1.meanabs'	-0.529538	0.00152961	0.00674569
2489	807	'FC_Surprise_T1_20_tau_m2quad_500_median'	'information,symbolic'	'FC_Surprise_T1_20_tau_m2quad_500.median'	-0.529532	0.00152983	0.00674569
5864	958	'SD_TSTL_surrogates_mi_100_2_trev_ksphereonmax'	'nonlinear,tstool,correlation,surrogate'	'SD_TSTL_surrogates_mi_100_2_trev.ksphereonmax'	-0.529523	0.00153015	0.00674569
6316	975	'PP_Compare_rav4_statav6'	'preprocessing,raw,stationarity'	'PP_Compare_rav4.statav6'	-0.529517	0.00153038	0.00674569
6768	1002	'MF_arfit_1_8_sbc_stdA'	'modelfit,arfit'	'MF_arfit_1_8_sbc.stdA'	0.529507	0.00153076	0.00674569
6536	985	'MF_GP_LocalPrediction_covSEiso_covNoise_5_3_10_beforeafter_maxmlik'	'model,GaussianProcess'	'MF_GP_LocalPrediction_covSEiso_covNoise_5_3_10_beforeafter.maxmlik'	0.529457	0.00153263	0.00674569
2072	774	'SY_DynWin_stdsampen1_015'	'stationarity'	'SY_DynWin10.stdsampen1_015'	-0.529402	0.00153466	0.00674569
1158	721	'CO_AddNoise_1_quantiles_10_fitexprmse'	'correlation,AMI,entropy'	'CO_AddNoise_1_quantiles_10.fitexprmse'	0.529306	0.00153828	0.00674569
3571	880	'SB_MotifTwo_median_dud'	'symbolic,motifs'	'SB_MotifTwo_median.dud'	-0.529222	0.00154143	0.00674569
1142	712	'CO_trev_mi_absnum'	'correlation,nonlinear'	'CO_trev_mi.absnum'	0.529211	0.00154185	0.00674569
311	713	'IN_AutoMutualInfoStats_40_gaussian_pmaxima'	'information,correlation,AMI'	'IN_AutoMutualInfoStats_40_gaussian.pmaxima'	-0.529206	0.00154202	0.00674569
253	215	'CO_HistogramAMI_quantiles_2_2'	'information,correlation,AMI'	'CO_HistogramAMI_quantiles_2.ami2'	0.529203	0.00154215	0.00674569
6698	997	'WL_coeffs_db3_5_med_coeff'	'wavelet'	'WL_coeffs_db3_5.med_coeff'	0.529195	0.00154245	0.00674569
1459	739	'SB_TransitionpAlphabet_40_1_trflin5_adjr2'	'symbolic,transitionmat'	'SB_TransitionpAlphabet_40_1.trflin5_adjr2'	0.529177	0.00154311	0.00674569
3628	881	'SB_MotifThree_quantile_cbc'	'symbolic,motifs'	'SB_MotifThree_quantile.cbc'	-0.529031	0.00154863	0.00674569
4491	909	'SP_Summaries_welch_rect_statav4_s'	'spectral'	'SP_Summaries_welch_rect.statav4_s'	0.528989	0.00155019	0.00674569
4615	910	'SP_Summaries_fft_statav4_s'	'spectral'	'SP_Summaries_fft.statav4_s'	0.528989	0.00155019	0.00674569
353	714	'IN_AutoMutualInfoStats_40_kraskov1_4_ami32'	'information,correlation,AMI'	'IN_AutoMutualInfoStats_40_kraskov1_4.ami32'	0.528954	0.00155153	0.00674569
3631	881	'SB_MotifThree_quantile_ccc'	'symbolic,motifs'	'SB_MotifThree_quantile.ccc'	0.528896	0.00155372	0.00674569
4490	909	'SP_Summaries_welch_rect_statav4_m'	'spectral'	'SP_Summaries_welch_rect.statav4_m'	0.528741	0.00155957	0.00674569
4614	910	'SP_Summaries_fft_statav4_m'	'spectral'	'SP_Summaries_fft.statav4_m'	0.528741	0.00155957	0.00674569
4016	897	'SC_FluctAnal_2_rsrange_50_logi_r1_linfitint'	'scaling'	'SC_FluctAnal_2_rsrange_50_logi.r1_linfitint'	-0.528736	0.00155979	0.00674569
7092	1014	'MF_steps_ahead_arma_3_1_6_meandiffrmsabs'	'model,prediction'	'MF_steps_ahead_arma_3_1_6.meandiffrmsabs'	-0.528674	0.00156214	0.00674569
4375	908	'SP_Summaries_pgram_hamm_logarea_5_4'	'spectral'	'SP_Summaries_pgram_hamm.logarea_5_4'	-0.52861	0.00156455	0.00674569
1957	769	'CO_Embed2_Dist_tau_d_median'	'correlation,embedding'	'CO_Embed2_Dist_tau.d_median'	-0.528581	0.00156565	0.00674569
2148	480	'SY_SpreadRandomLocal_200_100_meanac1'	'stationarity'	'SY_SpreadRandomLocal_200_100.meanac1'	0.528581	0.00156565	0.00674569
4932	919	'SY_TISEAN_nstat_z_5_1_3_max'	'nonlinear,tisean,model,stationarity'	'SY_TISEAN_nstat_z_5_1_3.max'	-0.528581	0.00156567	0.00674569
2190	486	'SY_LocalDistributions_2_par_stddiv'	'stationarity'	'SY_LocalDistributions_2_par.stddiv'	0.528507	0.0015685	0.00674569
2035	773	'NW_VisibilityGraph_norm_stdk'	'network,visibilityGraph'	'NW_VisibilityGraph_norm.stdk'	0.528495	0.00156894	0.00674569
4368	908	'SP_Summaries_pgram_hamm_area_5_1'	'spectral'	'SP_Summaries_pgram_hamm.area_5_1'	0.528495	0.00156894	0.00674569
4342	908	'SP_Summaries_pgram_hamm_linfitsemilog_all_sigma'	'spectral'	'SP_Summaries_pgram_hamm.linfitsemilog_all_sigma'	0.528443	0.00157094	0.00674569
4343	908	'SP_Summaries_pgram_hamm_linfitsemilog_all_sea1'	'spectral'	'SP_Summaries_pgram_hamm.linfitsemilog_all_sea1'	0.528443	0.00157094	0.00674569
1595	745	'PH_ForcePotential_dblwell_1_02_01_pcross'	'dynamicalSystem'	'PH_ForcePotential_dblwell_1_02_01.pcross'	0.528404	0.00157244	0.00674569
4861	916	'NL_TISEAN_fnn_mi_10_005_stdpfnn'	'nonlinear,dimension,tisean'	'NL_TISEAN_fnn_mi_10_005.stdpfnn'	0.528307	0.00157612	0.00674569
3824	882	'SB_MotifThree_diffquant_cbcc'	'symbolic,motifs'	'SB_MotifThree_diffquant.cbcc'	0.52823	0.0015791	0.00674569
3398	870	'ST_LocalExtrema_n100_meanrat'	'distribution,stationarity'	'ST_LocalExtrema_n100.meanrat'	-0.528195	0.00158041	0.00674569
4649	911	'SP_Summaries_fft_logdev_peakpower_1'	'spectral'	'SP_Summaries_fft_logdev.peakpower_1'	0.527974	0.00158892	0.00674569
1346	732	'SB_TransitionMatrix_31_stdeig'	'symbolic,transitionmat'	'SB_TransitionMatrix_31.stdeig'	-0.52797	0.00158911	0.00674569
6550	986	'MF_GP_LocalPrediction_covSEiso_covNoise_10_3_20_frombefore_meanlogh2'	'model,GaussianProcess'	'MF_GP_LocalPrediction_covSEiso_covNoise_10_3_20_frombefore.meanlogh2'	0.527957	0.00158959	0.00674569
1140	712	'CO_trev_mi_abs'	'correlation,nonlinear'	'CO_trev_mi.abs'	0.527885	0.00159236	0.00674569
4851	916	'NL_TISEAN_fnn_mi_10_005_nHood2_3'	'nonlinear,dimension,tisean'	'NL_TISEAN_fnn_mi_10_005.nHood2_3'	-0.527795	0.00159584	0.00674569
3667	881	'SB_MotifThree_quantile_bacb'	'symbolic,motifs'	'SB_MotifThree_quantile.bacb'	-0.527737	0.00159811	0.00674569
2742	826	'EN_SampEn_5_02_diff1_sampen2'	'entropy,sampen,controlen'	'EN_SampEn_5_02_diff1.sampen2'	-0.527682	0.00160022	0.00674569
4905	918	'SY_TISEAN_nstat_z_4_1_3_max'	'nonlinear,tisean,model,stationarity'	'SY_TISEAN_nstat_z_4_1_3.max'	-0.52767	0.0016007	0.00674569
912	553	'ApEn1_01'	'entropy'	'ApEn1_01'	-0.527669	0.00160075	0.00674569
7034	1012	'MF_steps_ahead_ar_best_6_rmserr_3'	'model,prediction,arfit'	'MF_steps_ahead_ar_best_6.rmserr_3'	-0.527663	0.00160097	0.00674569
6533	985	'MF_GP_LocalPrediction_covSEiso_covNoise_5_3_10_beforeafter_stdlogh2'	'model,GaussianProcess'	'MF_GP_LocalPrediction_covSEiso_covNoise_5_3_10_beforeafter.stdlogh2'	-0.527661	0.00160105	0.00674569
3529	878	'SB_MotifTwo_diff_uuud'	'symbolic,motifs'	'SB_MotifTwo_diff.uuud'	0.527621	0.0016026	0.00674569
4110	901	'SC_FluctAnal_2_dfa_50_2_logi_meanssr'	'scaling'	'SC_FluctAnal_2_dfa_50_2_logi.meanssr'	0.527599	0.00160345	0.00674569
4471	909	'SP_Summaries_welch_rect_logarea_2_2'	'spectral'	'SP_Summaries_welch_rect.logarea_2_2'	-0.527584	0.00160405	0.00674569
4595	910	'SP_Summaries_fft_logarea_2_2'	'spectral'	'SP_Summaries_fft.logarea_2_2'	-0.527584	0.00160405	0.00674569
6737	1000	'WL_dwtcoeff_db3_5_stdd_l5'	'wavelet,dwt'	'WL_dwtcoeff_db3_5.stdd_l5'	0.527527	0.00160625	0.00674569
4396	909	'SP_Summaries_welch_rect_peakPower_5'	'spectral'	'SP_Summaries_welch_rect.peakPower_5'	0.527514	0.00160675	0.00674569
4520	910	'SP_Summaries_fft_peakPower_5'	'spectral'	'SP_Summaries_fft.peakPower_5'	0.527514	0.00160675	0.00674569
7002	1010	'PP_ModelFit_ar_2_rmserrrat_p2_20'	'preprocessing,trend'	'PP_ModelFit_ar_2.rmserrrat_p2_20'	0.527512	0.00160683	0.00674569
4174	904	'SC_FluctAnal_2_dfa_50_1_3_logi_alpha'	'scaling'	'SC_FluctAnal_2_dfa_50_1_3_logi.alpha'	-0.527485	0.0016079	0.00674569
1093	702	'MD_polvar_01_6'	'medical,symbolic'	'MD_polvar_01_6'	-0.527468	0.00160857	0.00674569
4361	908	'SP_Summaries_pgram_hamm_logarea_4_2'	'spectral'	'SP_Summaries_pgram_hamm.logarea_4_2'	-0.527457	0.00160898	0.00674569
2013	772	'NW_VisibilityGraph_horiz_dexpk_resAC1'	'network,visibilityGraph'	'NW_VisibilityGraph_horiz.dexpk_resAC1'	0.52745	0.00160925	0.00674569
269	713	'IN_AutoMutualInfoStats_40_gaussian_ami3'	'information,correlation,AMI'	'IN_AutoMutualInfoStats_40_gaussian.ami3'	0.527447	0.00160937	0.00674569
3029	837	'FC_LocalSimple_meantau_meanabserr'	'forecasting'	'FC_LocalSimple_meantau.meanabserr'	-0.527407	0.00161093	0.00674569
4395	909	'SP_Summaries_welch_rect_peakPower_2'	'spectral'	'SP_Summaries_welch_rect.peakPower_2'	0.527405	0.00161103	0.00674569
4519	910	'SP_Summaries_fft_peakPower_2'	'spectral'	'SP_Summaries_fft.peakPower_2'	0.527405	0.00161103	0.00674569
7035	1012	'MF_steps_ahead_ar_best_6_mabserr_3'	'model,prediction,arfit'	'MF_steps_ahead_ar_best_6.mabserr_3'	-0.527393	0.00161149	0.00674569
4379	908	'SP_Summaries_pgram_hamm_statav5_s'	'spectral'	'SP_Summaries_pgram_hamm.statav5_s'	0.527381	0.00161196	0.00674569
4407	909	'SP_Summaries_welch_rect_std'	'spectral'	'SP_Summaries_welch_rect.std'	0.527364	0.00161263	0.00674569
4531	910	'SP_Summaries_fft_std'	'spectral'	'SP_Summaries_fft.std'	0.527364	0.00161263	0.00674569
849	502	'SY_LocalGlobal_AC1_p1'	'stationarity'	'SY_LocalGlobal_p1.ac1'	-0.527347	0.00161329	0.00674569
7259	1025	'MF_StateSpace_n4sid_1_05_1_p3_5'	'model'	'MF_StateSpace_n4sid_1_05_1.p3_5'	-0.527311	0.00161471	0.00674569
913	554	'ApEn1_02'	'entropy'	'ApEn1_02'	-0.527221	0.0016182	0.00674569
2713	822	'EN_SampEn_5_015_sampen1'	'entropy,sampen'	'EN_SampEn_5_015.sampen1'	-0.527221	0.0016182	0.00674569
4878	917	'NL_TISEAN_fnn_1_10_005_nHood2_4'	'nonlinear,dimension,tisean'	'NL_TISEAN_fnn_1_10_005.nHood2_4'	-0.527221	0.0016182	0.00674569
3381	869	'ST_LocalExtrema_n50_meanmax'	'distribution,stationarity'	'ST_LocalExtrema_n50.meanmax'	-0.527182	0.00161976	0.00674569
7378	1029	'MF_CompareAR_1_10_05_maxv'	'model'	'MF_CompareAR_1_10_05.maxv'	-0.527121	0.00162216	0.00674569
3877	889	'DN_SimpleFit_sin2_rmse'	'model,gof'	'DN_SimpleFit_sin2.rmse'	-0.527118	0.00162226	0.00674569
3582	880	'SB_MotifTwo_median_dudd'	'symbolic,motifs'	'SB_MotifTwo_median.dudd'	-0.527081	0.00162373	0.00674569
4083	900	'SC_FluctAnal_2_dfa_50_1_logi_logtausplit'	'scaling'	'SC_FluctAnal_2_dfa_50_1_logi.logtausplit'	-0.527076	0.0016239	0.00674569
4084	900	'SC_FluctAnal_2_dfa_50_1_logi_prop_r1'	'scaling'	'SC_FluctAnal_2_dfa_50_1_logi.prop_r1'	-0.527076	0.0016239	0.00674569
2246	776	'FC_Surprise_dist_20_2_q_500_std'	'information,symbolic'	'FC_Surprise_dist_20_2_q_500.std'	0.527075	0.00162396	0.00674569
1603	745	'PH_ForcePotential_dblwell_1_02_01_std'	'dynamicalSystem'	'PH_ForcePotential_dblwell_1_02_01.std'	0.527048	0.00162502	0.00674569
3791	882	'SB_MotifThree_diffquant_bbac'	'symbolic,motifs'	'SB_MotifThree_diffquant.bbac'	-0.527031	0.00162567	0.00674569
3409	870	'ST_LocalExtrema_n100_stdmax'	'distribution,stationarity'	'ST_LocalExtrema_n100.stdmax'	0.527024	0.00162594	0.00674569
6162	970	'PP_Compare_medianf3_statav8'	'preprocessing,raw,stationarity'	'PP_Compare_medianf3.statav8'	-0.526965	0.00162828	0.00674569
4479	909	'SP_Summaries_welch_rect_logarea_3_3'	'spectral'	'SP_Summaries_welch_rect.logarea_3_3'	-0.52691	0.00163045	0.00674569
4489	909	'SP_Summaries_welch_rect_logarea_4_4'	'spectral'	'SP_Summaries_welch_rect.logarea_4_4'	-0.52691	0.00163045	0.00674569
4501	909	'SP_Summaries_welch_rect_logarea_5_5'	'spectral'	'SP_Summaries_welch_rect.logarea_5_5'	-0.52691	0.00163045	0.00674569
4603	910	'SP_Summaries_fft_logarea_3_3'	'spectral'	'SP_Summaries_fft.logarea_3_3'	-0.52691	0.00163045	0.00674569
4613	910	'SP_Summaries_fft_logarea_4_4'	'spectral'	'SP_Summaries_fft.logarea_4_4'	-0.52691	0.00163045	0.00674569
4625	910	'SP_Summaries_fft_logarea_5_5'	'spectral'	'SP_Summaries_fft.logarea_5_5'	-0.52691	0.00163045	0.00674569
509	236	'CO_glscf_1_10_1'	'correlation,glscf'	'CO_glscf_1_10_1'	0.52689	0.00163122	0.00674569
2338	788	'FC_Surprise_dist_5_2_udq_500_mean'	'information,symbolic'	'FC_Surprise_dist_5_2_udq_500.mean'	-0.52688	0.00163164	0.00674569
3697	881	'SB_MotifThree_quantile_cbab'	'symbolic,motifs'	'SB_MotifThree_quantile.cbab'	-0.526869	0.00163206	0.00674569
2288	782	'FC_Surprise_T1_100_4_q_500_min'	'information,symbolic'	'FC_Surprise_T1_100_4_q_500.min'	-0.526831	0.00163355	0.00674569
4731	911	'SP_Summaries_fft_logdev_logarea_4_1'	'spectral'	'SP_Summaries_fft_logdev.logarea_4_1'	0.526812	0.0016343	0.00674569
158	162	'AC_nl_011'	'correlation,nonlinearautocorr'	'AC_nl_011'	0.526784	0.00163542	0.00674569
7012	1011	'MF_steps_ahead_ar_2_6_mabserr_3'	'model,prediction'	'MF_steps_ahead_ar_2_6.mabserr_3'	-0.526783	0.00163546	0.00674569
5968	963	'PP_Compare_sin1_htdt_ksn'	'preprocessing,raw'	'PP_Compare_sin1.htdt_ksn'	0.526778	0.00163567	0.00674569
3411	870	'ST_LocalExtrema_n100_stdext'	'distribution,stationarity'	'ST_LocalExtrema_n100.stdext'	0.526748	0.00163683	0.00674569
209	206	'CO_HistogramAMI_std1_2_3'	'information,correlation,AMI'	'CO_HistogramAMI_std1_2.ami3'	-0.526748	0.00163683	0.00674569
2473	805	'FC_Surprise_T1_10_1_m2quad_500_mean'	'information,symbolic'	'FC_Surprise_T1_10_1_m2quad_500.mean'	-0.526748	0.00163683	0.00674569
3580	880	'SB_MotifTwo_median_ddud'	'symbolic,motifs'	'SB_MotifTwo_median.ddud'	-0.526741	0.00163711	0.00674569
2962	832	'EN_Randomize_permute_ac4fexpa'	'entropy,slow'	'EN_Randomize_permute.ac4fexpa'	0.526672	0.00163986	0.00674569
173	177	'AC_nl_014'	'correlation,nonlinearautocorr'	'AC_nl_014'	0.526553	0.00164458	0.00674569
4383	909	'SP_Summaries_welch_rect_maxS'	'spectral'	'SP_Summaries_welch_rect.maxS'	0.526536	0.00164526	0.00674569
4391	909	'SP_Summaries_welch_rect_maxProm'	'spectral'	'SP_Summaries_welch_rect.maxProm'	0.526536	0.00164526	0.00674569
4507	910	'SP_Summaries_fft_maxS'	'spectral'	'SP_Summaries_fft.maxS'	0.526536	0.00164526	0.00674569
4515	910	'SP_Summaries_fft_maxProm'	'spectral'	'SP_Summaries_fft.maxProm'	0.526536	0.00164526	0.00674569
4408	909	'SP_Summaries_welch_rect_stdlog'	'spectral'	'SP_Summaries_welch_rect.stdlog'	0.526526	0.00164567	0.00674569
4532	910	'SP_Summaries_fft_stdlog'	'spectral'	'SP_Summaries_fft.stdlog'	0.526526	0.00164567	0.00674569
194	198	'RM_ami_3'	'information,correlation,AMI'	'CO_RM_AMInformation_3'	0.526513	0.00164618	0.00674569
738	465	'SY_SlidingWindow_ac1_ent10_1'	'stationarity'	'SY_SlidingWindow_ac1_ent10_1'	-0.526513	0.00164619	0.00674569
753	471	'SY_StdNthDer_3'	'entropy'	'SY_StdNthDer_3'	-0.526496	0.00164686	0.00674569
754	472	'SY_StdNthDer_4'	'entropy'	'SY_StdNthDer_4'	-0.526496	0.00164686	0.00674569
2184	475	'SY_StdNthDerChange_a'	'entropy'	'SY_StdNthDerChange.fexp_a'	-0.526496	0.00164686	0.00674569
4365	908	'SP_Summaries_pgram_hamm_logarea_4_4'	'spectral'	'SP_Summaries_pgram_hamm.logarea_4_4'	-0.526496	0.00164686	0.00674569
6667	994	'WL_coeffs_db3_2_max_coeff'	'wavelet'	'WL_coeffs_db3_2.max_coeff'	-0.526488	0.00164717	0.00674569
3413	870	'ST_LocalExtrema_n100_meanabsext'	'distribution,stationarity'	'ST_LocalExtrema_n100.meanabsext'	-0.526481	0.00164746	0.00674569
4627	910	'SP_Summaries_fft_statav5_s'	'spectral'	'SP_Summaries_fft.statav5_s'	0.526438	0.00164916	0.00674569
229	210	'CO_HistogramAMI_std2_5_3'	'information,correlation,AMI'	'CO_HistogramAMI_std2_5.ami3'	0.526434	0.0016493	0.00674569
178	182	'AC_nl_035'	'correlation,nonlinearautocorr'	'AC_nl_035'	0.526378	0.00165154	0.00674569
2463	803	'FC_Surprise_dist_10_tau_m2quad_500_tstat'	'information,symbolic'	'FC_Surprise_dist_10_tau_m2quad_500.tstat'	-0.526341	0.00165301	0.00674569
6731	1000	'WL_dwtcoeff_db3_5_maxd_l4'	'wavelet,dwt'	'WL_dwtcoeff_db3_5.maxd_l4'	0.526322	0.00165378	0.00674569
2278	780	'FC_Surprise_T1_20_2_q_500_std'	'information,symbolic'	'FC_Surprise_T1_20_2_q_500.std'	0.526279	0.00165551	0.00674569
2317	785	'FC_Surprise_T2_50_3_q_500_uq'	'information,symbolic'	'FC_Surprise_T2_50_3_q_500.uq'	-0.526266	0.00165605	0.00674569
966	586	'HT_DistributionTest_chi2norm50'	'hypothesistest,distribution,raw'	'HT_DistributionTest_chi2norm50'	-0.526238	0.00165716	0.00674569
151	155	'AC_nl_14'	'correlation,nonlinearautocorr'	'AC_nl_14'	0.526188	0.00165916	0.00674569
234	211	'CO_HistogramAMI_std2_10_3'	'information,correlation,AMI'	'CO_HistogramAMI_std2_10.ami3'	0.526154	0.00166051	0.00674569
4480	909	'SP_Summaries_welch_rect_statav3_m'	'spectral'	'SP_Summaries_welch_rect.statav3_m'	0.526107	0.00166242	0.00674569
4604	910	'SP_Summaries_fft_statav3_m'	'spectral'	'SP_Summaries_fft.statav3_m'	0.526107	0.00166242	0.00674569
4676	911	'SP_Summaries_fft_logdev_fpoly2csS_p1'	'spectral'	'SP_Summaries_fft_logdev.fpoly2csS_p1'	-0.5259	0.00167071	0.00674569
184	188	'AC_nl_056'	'correlation,nonlinearautocorr'	'AC_nl_056'	0.525862	0.00167224	0.00674569
4088	900	'SC_FluctAnal_2_dfa_50_1_logi_r1_linfitint'	'scaling'	'SC_FluctAnal_2_dfa_50_1_logi.r1_linfitint'	-0.525862	0.00167224	0.00674569
3403	870	'ST_LocalExtrema_n100_meanmax'	'distribution,stationarity'	'ST_LocalExtrema_n100.meanmax'	-0.525832	0.00167345	0.00674569
752	470	'SY_StdNthDer_2'	'entropy'	'SY_StdNthDer_2'	-0.525829	0.00167359	0.00674569
1964	769	'CO_Embed2_Dist_tau_d_expfit_nlogL'	'correlation,embedding'	'CO_Embed2_Dist_tau.d_expfit_nlogL'	-0.525829	0.00167359	0.00674569
3090	842	'FC_LocalSimple_lfit2_meanabserr'	'forecasting'	'FC_LocalSimple_lfit2.meanabserr'	-0.525829	0.00167359	0.00674569
6741	1001	'WL_dwtcoeff_sym2_5_stdd_l1'	'wavelet,dwt'	'WL_dwtcoeff_sym2_5.stdd_l1'	-0.525829	0.00167359	0.00674569
6742	1001	'WL_dwtcoeff_sym2_5_noisestd_l1'	'wavelet,dwt'	'WL_dwtcoeff_sym2_5.noisestd_l1'	-0.525829	0.00167359	0.00674569
3618	881	'SB_MotifThree_quantile_bbb'	'symbolic,motifs'	'SB_MotifThree_quantile.bbb'	0.525827	0.00167366	0.00674569
629	356	'SY_SlidingWindow_sampen_s5_1'	'stationarity'	'SY_SlidingWindow_sampen_s5_1'	-0.525808	0.00167445	0.00674569
2707	821	'EN_SampEn_5_01_sampen2'	'entropy,sampen'	'EN_SampEn_5_01.sampen2'	-0.525737	0.0016773	0.00674569
2525	811	'PH_Walker_prop_01_w_max'	'trend'	'PH_Walker_prop_01.w_max'	0.52564	0.00168122	0.00674569
7213	1022	'MF_CompareTestSets_y_ss_best_uniform_25_01_1_meandiffs_iqr'	'model,prediction,stationarity'	'MF_CompareTestSets_y_ss_best_uniform_25_01_1.meandiffs_iqr'	-0.525636	0.00168139	0.00674569
2503	809	'FC_Surprise_T2_50_tau_m2quad_500_max'	'information,symbolic'	'FC_Surprise_T2_50_tau_m2quad_500.max'	0.52563	0.00168162	0.00674569
3420	871	'EX_MovingThreshold_01_01_meanq'	'outliers'	'EX_MovingThreshold_01_01.meanq'	-0.525627	0.00168175	0.00674569
4430	909	'SP_Summaries_welch_rect_fpoly2csS_p3'	'spectral'	'SP_Summaries_welch_rect.fpoly2csS_p3'	0.52558	0.00168368	0.00674569
4554	910	'SP_Summaries_fft_fpoly2csS_p3'	'spectral'	'SP_Summaries_fft.fpoly2csS_p3'	0.52558	0.00168368	0.00674569
2910	831	'EN_Randomize_dyndist_sampen2_015diff'	'entropy,slow'	'EN_Randomize_dyndist.sampen2_015diff'	0.525553	0.00168478	0.00674569
6529	985	'MF_GP_LocalPrediction_covSEiso_covNoise_5_3_10_beforeafter_minerrbar'	'model,GaussianProcess'	'MF_GP_LocalPrediction_covSEiso_covNoise_5_3_10_beforeafter.minerrbar'	-0.525545	0.00168508	0.00674569
2212	493	'SY_LocalDistributions_5_each_mediandiv'	'stationarity'	'SY_LocalDistributions_5_each.mediandiv'	0.525544	0.00168514	0.00674569
4779	913	'NL_crptool_fnn_10_2_ac_fnn9'	'nonlinear,dimension,crptool'	'NL_crptool_fnn_10_2_ac.fnn9'	-0.525511	0.00168645	0.00674569
3644	881	'SB_MotifThree_quantile_abac'	'symbolic,motifs'	'SB_MotifThree_quantile.abac'	-0.525507	0.00168664	0.00674569
3129	846	'FC_LocalSimple_lfittau_meanabserr'	'forecasting'	'FC_LocalSimple_lfittau.meanabserr'	-0.525483	0.00168762	0.00674569
7023	1011	'MF_steps_ahead_ar_2_6_meandiffrmsabs'	'model,prediction'	'MF_steps_ahead_ar_2_6.meandiffrmsabs'	-0.525397	0.00169112	0.00674569
143	147	'AC_nl_13'	'correlation,nonlinearautocorr'	'AC_nl_13'	0.525392	0.00169132	0.00674569
3362	868	'ST_LocalExtrema_n25_medianmax'	'distribution,stationarity'	'ST_LocalExtrema_n25.medianmax'	-0.525329	0.00169386	0.00674569
4432	909	'SP_Summaries_welch_rect_fpoly2_r2'	'spectral'	'SP_Summaries_welch_rect.fpoly2_r2'	-0.5253	0.00169506	0.00674569
4556	910	'SP_Summaries_fft_fpoly2_r2'	'spectral'	'SP_Summaries_fft.fpoly2_r2'	-0.5253	0.00169506	0.00674569
5846	956	'SD_TSTL_surrogates_mi_100_1_trev_iqrsfrommedian'	'nonlinear,tstool,correlation,surrogate'	'SD_TSTL_surrogates_mi_100_1_trev.iqrsfrommedian'	0.525296	0.00169524	0.00674569
4741	911	'SP_Summaries_fft_logdev_logarea_5_1'	'spectral'	'SP_Summaries_fft_logdev.logarea_5_1'	0.525288	0.00169554	0.00674569
1714	755	'DN_RemovePoints_absfar_01_sumabsacfdiff'	'correlation,outliers'	'DN_RemovePoints_absfar_01.sumabsacfdiff'	0.525258	0.00169679	0.00674569
1725	756	'DN_RemovePoints_absfar_08_sumabsacfdiff'	'correlation,outliers'	'DN_RemovePoints_absfar_08.sumabsacfdiff'	0.525213	0.0016986	0.00674569
2741	826	'EN_SampEn_5_02_diff1_sampen1'	'entropy,sampen,controlen'	'EN_SampEn_5_02_diff1.sampen1'	-0.525208	0.00169882	0.00674569
7292	1026	'MF_StateSpace_n4sid_2_05_1_stde'	'model'	'MF_StateSpace_n4sid_2_05_1.stde'	-0.525207	0.00169886	0.00674569
7293	1026	'MF_StateSpace_n4sid_2_05_1_mms'	'model'	'MF_StateSpace_n4sid_2_05_1.mms'	-0.525207	0.00169886	0.00674569
2397	795	'FC_Surprise_T1_100_4_udq_500_uq'	'information,symbolic'	'FC_Surprise_T1_100_4_udq_500.uq'	0.524996	0.0017075	0.00674569
1598	745	'PH_ForcePotential_dblwell_1_02_01_ac1'	'dynamicalSystem'	'PH_ForcePotential_dblwell_1_02_01.ac1'	-0.524982	0.0017081	0.00674569
2630	816	'PH_Walker_biasprop_01_05_sw_minrat'	'trend'	'PH_Walker_biasprop_01_05.sw_minrat'	0.524951	0.00170938	0.00674569
3076	840	'FC_LocalSimple_median5_ac2'	'forecasting'	'FC_LocalSimple_median5.ac2'	0.524847	0.00171364	0.00674569
6223	972	'PP_Compare_medianf10_statav6'	'preprocessing,raw,stationarity'	'PP_Compare_medianf10.statav6'	-0.524843	0.0017138	0.00674569
7287	1026	'MF_StateSpace_n4sid_2_05_1_x0mod'	'model'	'MF_StateSpace_n4sid_2_05_1.x0mod'	-0.524769	0.00171684	0.00674569
2763	827	'EN_mse_1-10_2_015_meanch'	'entropy,sampen,mse'	'EN_mse_1-10_2_015.meanch'	0.524738	0.00171815	0.00674569
1315	730	'CO_AddNoise_ac_kraskov1_4_meanch'	'correlation,AMI,entropy'	'CO_AddNoise_ac_kraskov1_4.meanch'	-0.524687	0.00172024	0.00674569
307	713	'IN_AutoMutualInfoStats_40_gaussian_mami'	'information,correlation,AMI'	'IN_AutoMutualInfoStats_40_gaussian.mami'	0.524671	0.00172091	0.00674569
2626	816	'PH_Walker_biasprop_01_05_w_propzcross'	'trend'	'PH_Walker_biasprop_01_05.w_propzcross'	-0.52467	0.00172094	0.00674569
7748	1050	'MF_hmm_CompareNStates_06_24_maxLLtest'	'hmm,model'	'MF_hmm_CompareNStates_06_24.maxLLtest'	0.524632	0.00172254	0.00674569
3538	879	'SB_MotifTwo_mean_ddu'	'symbolic,motifs'	'SB_MotifTwo_mean.ddu'	-0.524574	0.00172494	0.00674569
7180	1021	'MF_CompareTestSets_y_ar_best_uniform_25_01_1_rmserr_std'	'model,prediction,arfit,stationarity'	'MF_CompareTestSets_y_ar_best_uniform_25_01_1.rmserr_std'	-0.524534	0.00172657	0.00674569
192	196	'RM_ami_1'	'information,correlation,AMI'	'CO_RM_AMInformation_1'	0.524507	0.00172772	0.00674569
232	211	'CO_HistogramAMI_std2_10_1'	'information,correlation,AMI'	'CO_HistogramAMI_std2_10.ami1'	0.524507	0.00172772	0.00674569
2769	828	'EN_mse_1-10_2_015_diff1_sampen_s6'	'entropy,sampen,controlen,mse'	'EN_mse_1-10_2_015_diff1.sampen_s6'	0.524507	0.00172772	0.00674569
182	186	'AC_nl_036'	'correlation,nonlinearautocorr'	'AC_nl_036'	0.524492	0.00172833	0.00674569
205	138	'firstMin_mi-hist_5'	'correlation,AMI'	'CO_FirstMin_mi-hist_5'	0.52443	0.00173091	0.00674569
3406	870	'ST_LocalExtrema_n100_medianmax'	'distribution,stationarity'	'ST_LocalExtrema_n100.medianmax'	-0.524378	0.00173307	0.00674569
3909	893	'SC_FluctAnal_2_endptdiff_50_logi_linfitint'	'scaling'	'SC_FluctAnal_2_endptdiff_50_logi.linfitint'	0.524307	0.00173603	0.00674569
1144	721	'CO_AddNoise_1_quantiles_10_pdec'	'correlation,AMI,entropy'	'CO_AddNoise_1_quantiles_10.pdec'	0.524283	0.00173702	0.00674569
7220	1023	'MF_CompareTestSets_y_ss_2_uniform_25_01_1_rmserr_std'	'model,prediction,stationarity'	'MF_CompareTestSets_y_ss_2_uniform_25_01_1.rmserr_std'	-0.524283	0.00173704	0.00674569
1456	739	'SB_TransitionpAlphabet_40_1_trfexp_b'	'symbolic,transitionmat'	'SB_TransitionpAlphabet_40_1.trfexp_b'	0.524228	0.00173932	0.00674569
7338	1027	'MF_StateSpace_n4sid_3_05_1_mms'	'model'	'MF_StateSpace_n4sid_3_05_1.mms'	-0.524228	0.00173932	0.00674569
6409	978	'PP_Compare_resample_2_1_statav6'	'preprocessing,raw,stationarity'	'PP_Compare_resample_2_1.statav6'	-0.524213	0.00173996	0.00674569
4924	918	'SY_TISEAN_nstat_z_4_1_3_rangeeig'	'nonlinear,tisean,model,stationarity'	'SY_TISEAN_nstat_z_4_1_3.rangeeig'	-0.524036	0.00174734	0.00674569
7677	1038	'SY_VarRatioTest_2_0_stat'	'vratiotest'	'SY_VarRatioTest_2_0.stat'	0.52402	0.00174802	0.00674569
4845	916	'NL_TISEAN_fnn_mi_10_005_pfnn_7'	'nonlinear,dimension,tisean'	'NL_TISEAN_fnn_mi_10_005.pfnn_7'	-0.524003	0.00174874	0.00674569
2295	782	'FC_Surprise_T1_100_4_q_500_tstat'	'information,symbolic'	'FC_Surprise_T1_100_4_q_500.tstat'	-0.523982	0.00174962	0.00674569
2574	813	'PH_Walker_prop_09_sw_distdiff'	'trend'	'PH_Walker_prop_09.sw_distdiff'	-0.523974	0.00174994	0.00674569
6601	989	'WL_cwt_db3_32_min_ssc'	'wavelet,cwt'	'WL_cwt_db3_32.min_ssc'	-0.523939	0.0017514	0.00674569
4402	909	'SP_Summaries_welch_rect_iqr'	'spectral'	'SP_Summaries_welch_rect.iqr'	-0.523902	0.00175295	0.00674569
4526	910	'SP_Summaries_fft_iqr'	'spectral'	'SP_Summaries_fft.iqr'	-0.523902	0.00175295	0.00674569
1448	739	'SB_TransitionpAlphabet_40_1_meandiagfexp_b'	'symbolic,transitionmat'	'SB_TransitionpAlphabet_40_1.meandiagfexp_b'	0.523819	0.00175645	0.00674569
3012	835	'FC_LocalSimple_mean3_swm'	'forecasting'	'FC_LocalSimple_mean3.swm'	0.523816	0.00175661	0.00674569
2740	826	'EN_SampEn_5_02_diff1_sampen0'	'entropy,sampen,controlen'	'EN_SampEn_5_02_diff1.sampen0'	-0.523784	0.00175793	0.00674569
126	125	'AC_34'	'correlation'	'AC_34'	-0.523754	0.0017592	0.00674569
224	209	'CO_HistogramAMI_std2_2_3'	'information,correlation,AMI'	'CO_HistogramAMI_std2_2.ami3'	0.523744	0.00175961	0.00674569
515	242	'CO_glscf_2_2_1'	'correlation,glscf'	'CO_glscf_2_2_1'	0.52373	0.00176021	0.00674569
3881	890	'DN_SimpleFit_sin3_rmse'	'model,gof'	'DN_SimpleFit_sin3.rmse'	-0.523682	0.00176225	0.00674569
3867	887	'MF_AR_arcov_5_a6'	'model,fit'	'MF_AR_arcov_5.a6'	0.523627	0.00176457	0.00674569
6415	978	'PP_Compare_resample_2_1_swms10_1'	'preprocessing,raw,stationarity'	'PP_Compare_resample_2_1.swms10_1'	-0.523572	0.00176688	0.00674569
6650	992	'WL_DetailCoeffs_db3_max_max1on2_median'	'wavelet'	'WL_DetailCoeffs_db3_max.max1on2_median'	-0.52356	0.00176741	0.00674569
218	208	'CO_HistogramAMI_std1_10_2'	'information,correlation,AMI'	'CO_HistogramAMI_std1_10.ami2'	0.523535	0.00176844	0.00674569
223	209	'CO_HistogramAMI_std2_2_2'	'information,correlation,AMI'	'CO_HistogramAMI_std2_2.ami2'	0.523535	0.00176844	0.00674569
228	210	'CO_HistogramAMI_std2_5_2'	'information,correlation,AMI'	'CO_HistogramAMI_std2_5.ami2'	0.523535	0.00176844	0.00674569
243	213	'CO_HistogramAMI_even_5_2'	'information,correlation,AMI'	'CO_HistogramAMI_even_5.ami2'	0.523535	0.00176844	0.00674569
7003	1010	'PP_ModelFit_ar_2_rmserrrat_p2_40'	'preprocessing,trend'	'PP_ModelFit_ar_2.rmserrrat_p2_40'	-0.523535	0.00176844	0.00674569
3849	885	'MF_AR_arcov_3_var'	'model,fit'	'MF_AR_arcov_3.e'	-0.523535	0.00176844	0.00674569
3858	886	'MF_AR_arcov_4_var'	'model,fit'	'MF_AR_arcov_4.e'	-0.523535	0.00176844	0.00674569
3868	887	'MF_AR_arcov_5_var'	'model,fit'	'MF_AR_arcov_5.e'	-0.523535	0.00176844	0.00674569
4406	909	'SP_Summaries_welch_rect_q75'	'spectral'	'SP_Summaries_welch_rect.q75'	-0.523535	0.00176844	0.00674569
4530	910	'SP_Summaries_fft_q75'	'spectral'	'SP_Summaries_fft.q75'	-0.523535	0.00176844	0.00674569
6772	1002	'MF_arfit_1_8_sbc_C'	'modelfit,arfit'	'MF_arfit_1_8_sbc.C'	0.523535	0.00176844	0.00674569
7240	1024	'MF_StateSpaceCompOrder_8_minlossfn'	'model'	'MF_StateSpaceCompOrder_8.minlossfn'	-0.523535	0.00176844	0.00674569
7363	1028	'MF_CompareAR_1_10_all_minv'	'model'	'MF_CompareAR_1_10_all.minv'	-0.523535	0.00176844	0.00674569
7365	1028	'MF_CompareAR_1_10_all_medianv'	'model'	'MF_CompareAR_1_10_all.medianv'	-0.523535	0.00176844	0.00674569
7468	1032	'MF_armax_2_2_05_1_fpe'	'model'	'MF_armax_2_2_05_1.fpe'	-0.523535	0.00176844	0.00674569
7510	1034	'MF_ExpSmoothing_05_best_stde'	'model'	'MF_ExpSmoothing_05_best.stde'	-0.523535	0.00176844	0.00674569
2250	777	'FC_Surprise_dist_50_3_q_500_mean'	'information,symbolic'	'FC_Surprise_dist_50_3_q_500.mean'	0.523523	0.00176896	0.00674569
4007	897	'SC_FluctAnal_2_rsrange_50_logi_se1'	'scaling'	'SC_FluctAnal_2_rsrange_50_logi.se1'	0.523486	0.00177053	0.00674569
4008	897	'SC_FluctAnal_2_rsrange_50_logi_se2'	'scaling'	'SC_FluctAnal_2_rsrange_50_logi.se2'	0.523486	0.00177053	0.00674569
4771	913	'NL_crptool_fnn_10_2_ac_pdrop'	'nonlinear,dimension,crptool'	'NL_crptool_fnn_10_2_ac.pdrop'	0.523477	0.00177091	0.00674569
1213	724	'CO_AddNoise_ac_even_10_fitexpb'	'correlation,AMI,entropy'	'CO_AddNoise_ac_even_10.fitexpb'	-0.523448	0.00177213	0.00674569
476	719	'CO_CompareMinAMI_even_2_80_mode'	'correlation,AMI'	'CO_CompareMinAMI_even_2_80.mode'	0.523448	0.00177214	0.00674569
4869	916	'NL_TISEAN_fnn_mi_10_005_firstunder04'	'nonlinear,dimension,tisean'	'NL_TISEAN_fnn_mi_10_005.firstunder04'	-0.523447	0.00177218	0.00674569
177	181	'AC_nl_025'	'correlation,nonlinearautocorr'	'AC_nl_025'	0.523383	0.00177492	0.00674569
7741	1049	'MF_hmm_08_2_LLtrainpersample'	'hmm,model'	'MF_hmm_08_2.LLtrainpersample'	0.523359	0.00177592	0.00674569
3070	840	'FC_LocalSimple_median5_meanabserr'	'forecasting'	'FC_LocalSimple_median5.meanabserr'	-0.523183	0.00178344	0.00674569
6967	1008	'NL_embed_PCA_1_10_nto60'	'embedding,pca'	'NL_embed_PCA_1_10.nto60'	-0.523183	0.00178344	0.00674569
239	212	'CO_HistogramAMI_even_2_3'	'information,correlation,AMI'	'CO_HistogramAMI_even_2.ami3'	0.523159	0.00178443	0.00674569
755	473	'SY_StdNthDer_5'	'entropy'	'SY_StdNthDer_5'	-0.523126	0.00178584	0.00674569
2526	811	'PH_Walker_prop_01_w_propzcross'	'trend'	'PH_Walker_prop_01.w_propzcross'	-0.523111	0.00178649	0.00674569
4036	898	'SC_FluctAnal_2_rsrangefit_50_1_logi_prop_r1'	'scaling'	'SC_FluctAnal_2_rsrangefit_50_1_logi.prop_r1'	-0.523086	0.00178757	0.00674569
2832	830	'EN_Randomize_statdist_ac3fexpr2'	'entropy,slow'	'EN_Randomize_statdist.ac3fexpr2'	0.523077	0.00178795	0.00674569
4503	909	'SP_Summaries_welch_rect_statav5_s'	'spectral'	'SP_Summaries_welch_rect.statav5_s'	0.523053	0.00178899	0.00674569
2700	820	'EN_SampEn_5_005_sampen2'	'entropy,sampen'	'EN_SampEn_5_005.sampen2'	-0.523041	0.00178949	0.00674569
2778	828	'EN_mse_1-10_2_015_diff1_meanSampEn'	'entropy,sampen,controlen,mse'	'EN_mse_1-10_2_015_diff1.meanSampEn'	0.522987	0.00179179	0.00674569
2730	824	'EN_SampEn_5_03_sampen4'	'entropy,sampen'	'EN_SampEn_5_03.sampen4'	-0.522958	0.00179304	0.00674569
6357	976	'PP_Compare_rav10_swss5_2'	'preprocessing,raw,stationarity'	'PP_Compare_rav10.swss5_2'	-0.522942	0.00179373	0.00674569
1616	746	'PH_ForcePotential_dblwell_1_05_02_std'	'dynamicalSystem'	'PH_ForcePotential_dblwell_1_05_02.std'	0.52293	0.00179423	0.00674569
208	206	'CO_HistogramAMI_std1_2_2'	'information,correlation,AMI'	'CO_HistogramAMI_std1_2.ami2'	0.52293	0.00179426	0.00674569
3359	868	'ST_LocalExtrema_n25_meanmax'	'distribution,stationarity'	'ST_LocalExtrema_n25.meanmax'	-0.522899	0.00179558	0.00674569
3639	881	'SB_MotifThree_quantile_aaca'	'symbolic,motifs'	'SB_MotifThree_quantile.aaca'	-0.522837	0.00179822	0.00674569
2535	811	'PH_Walker_prop_01_res_runstest'	'trend'	'PH_Walker_prop_01.res_runstest'	-0.522805	0.00179961	0.00674569
3437	872	'EX_MovingThreshold_01_002_meanqover'	'outliers'	'EX_MovingThreshold_01_002.meanqover'	-0.522745	0.00180221	0.00674569
1297	729	'CO_AddNoise_1_kraskov1_4_ac1'	'correlation,AMI,entropy'	'CO_AddNoise_1_kraskov1_4.ac1'	0.522743	0.00180228	0.00674569
2195	488	'SY_LocalDistributions_4_par_meandiv'	'stationarity'	'SY_LocalDistributions_4_par.meandiv'	0.522712	0.0018036	0.00674569
1240	726	'CO_AddNoise_ac_std1_10_meanch'	'correlation,AMI,entropy'	'CO_AddNoise_ac_std1_10.meanch'	-0.522665	0.00180565	0.00674569
167	171	'AC_nl_004'	'correlation,nonlinearautocorr'	'AC_nl_004'	0.522644	0.00180656	0.00674569
4259	908	'SP_Summaries_pgram_hamm_maxS'	'spectral'	'SP_Summaries_pgram_hamm.maxS'	0.522634	0.00180699	0.00674569
4267	908	'SP_Summaries_pgram_hamm_maxProm'	'spectral'	'SP_Summaries_pgram_hamm.maxProm'	0.522634	0.00180699	0.00674569
4937	919	'SY_TISEAN_nstat_z_5_1_3_minupper'	'nonlinear,tisean,model,stationarity'	'SY_TISEAN_nstat_z_5_1_3.minupper'	0.522569	0.00180978	0.00674569
4938	919	'SY_TISEAN_nstat_z_5_1_3_minoffdiag'	'nonlinear,tisean,model,stationarity'	'SY_TISEAN_nstat_z_5_1_3.minoffdiag'	0.522569	0.00180978	0.00674569
213	207	'CO_HistogramAMI_std1_5_2'	'information,correlation,AMI'	'CO_HistogramAMI_std1_5.ami2'	0.522569	0.00180978	0.00674569
258	216	'CO_HistogramAMI_quantiles_5_2'	'information,correlation,AMI'	'CO_HistogramAMI_quantiles_5.ami2'	-0.522569	0.00180978	0.00674569
263	217	'CO_HistogramAMI_quantiles_10_2'	'information,correlation,AMI'	'CO_HistogramAMI_quantiles_10.ami2'	-0.522569	0.00180978	0.00674569
4111	901	'SC_FluctAnal_2_dfa_50_2_logi_stdssr'	'scaling'	'SC_FluctAnal_2_dfa_50_2_logi.stdssr'	0.522567	0.00180986	0.00674569
6754	1001	'WL_dwtcoeff_sym2_5_noisestd_l4'	'wavelet,dwt'	'WL_dwtcoeff_sym2_5.noisestd_l4'	0.522535	0.00181124	0.00674569
2239	775	'FC_Surprise_dist_5_2_q_500_tstat'	'information,symbolic'	'FC_Surprise_dist_5_2_q_500.tstat'	0.522518	0.00181199	0.00674569
3792	882	'SB_MotifThree_diffquant_bbba'	'symbolic,motifs'	'SB_MotifThree_diffquant.bbba'	-0.52248	0.00181363	0.00674569
214	207	'CO_HistogramAMI_std1_5_3'	'information,correlation,AMI'	'CO_HistogramAMI_std1_5.ami3'	0.522471	0.00181403	0.00674569
2302	783	'FC_Surprise_T1_100_5_q_500_std'	'information,symbolic'	'FC_Surprise_T1_100_5_q_500.std'	0.52246	0.00181452	0.00674569
2550	812	'PH_Walker_prop_05_sw_minrat'	'trend'	'PH_Walker_prop_05.sw_minrat'	0.522455	0.00181473	0.00674569
4692	911	'SP_Summaries_fft_logdev_linfitloglog_all_a2'	'spectral'	'SP_Summaries_fft_logdev.linfitloglog_all_a2'	-0.522452	0.00181487	0.00674569
2312	785	'FC_Surprise_T2_50_3_q_500_min'	'information,symbolic'	'FC_Surprise_T2_50_3_q_500.min'	-0.522434	0.00181562	0.00674569
3482	876	'SB_BinaryStats_mean_stdstretch1'	'distribution,stationarity'	'SB_BinaryStats_mean.stdstretch1'	0.522434	0.00181562	0.00674569
322	714	'IN_AutoMutualInfoStats_40_kraskov1_4_ami1'	'information,correlation,AMI'	'IN_AutoMutualInfoStats_40_kraskov1_4.ami1'	0.522384	0.0018178	0.00674569
1091	700	'MD_polvar_1_6'	'medical,symbolic'	'MD_polvar_1_6'	0.522384	0.0018178	0.00674569
7046	1012	'MF_steps_ahead_ar_best_6_meandiffrmsabs'	'model,prediction,arfit'	'MF_steps_ahead_ar_best_6.meandiffrmsabs'	-0.522354	0.00181911	0.00674569
740	467	'SY_SlidingWindow_ac1_ent10_10'	'stationarity'	'SY_SlidingWindow_ac1_ent10_10'	-0.522337	0.00181986	0.00674569
6114	968	'PP_Compare_diff1_gauss1_kd_resAC1'	'preprocessing,raw'	'PP_Compare_diff1.gauss1_kd_resAC1'	-0.522328	0.00182023	0.00674569
1215	724	'CO_AddNoise_ac_even_10_fitexprmse'	'correlation,AMI,entropy'	'CO_AddNoise_ac_even_10.fitexprmse'	0.522322	0.00182051	0.00674569
1463	739	'SB_TransitionpAlphabet_40_1_trcov_jump'	'symbolic,transitionmat'	'SB_TransitionpAlphabet_40_1.trcov_jump'	-0.522284	0.00182215	0.00674569
7755	1051	'MD_hrv_classic_pnn10'	'medical'	'MD_hrv_classic.pnn10'	-0.522146	0.00182815	0.00674569
3775	882	'SB_MotifThree_diffquant_acbb'	'symbolic,motifs'	'SB_MotifThree_diffquant.acbb'	-0.522132	0.00182875	0.00674569
1265	727	'CO_AddNoise_1_gaussian_ami_at_10'	'correlation,AMI,entropy'	'CO_AddNoise_1_gaussian.ami_at_10'	0.522058	0.00183199	0.00674569
1266	727	'CO_AddNoise_1_gaussian_ami_at_15'	'correlation,AMI,entropy'	'CO_AddNoise_1_gaussian.ami_at_15'	0.522058	0.00183199	0.00674569
268	713	'IN_AutoMutualInfoStats_40_gaussian_ami2'	'information,correlation,AMI'	'IN_AutoMutualInfoStats_40_gaussian.ami2'	0.521974	0.00183566	0.00674569
4397	909	'SP_Summaries_welch_rect_peakPower_prom2'	'spectral'	'SP_Summaries_welch_rect.peakPower_prom2'	0.521886	0.00183951	0.00674569
4521	910	'SP_Summaries_fft_peakPower_prom2'	'spectral'	'SP_Summaries_fft.peakPower_prom2'	0.521886	0.00183951	0.00674569
1026	646	'NL_DVV_3_100_2_50_10_default_trend'	'delayVectorVariance'	'NL_DVV_3_100_2_50_10_default.trend'	0.52169	0.00184812	0.00674569
7215	1022	'MF_CompareTestSets_y_ss_best_uniform_25_01_1_stdrats_median'	'model,prediction,stationarity'	'MF_CompareTestSets_y_ss_best_uniform_25_01_1.stdrats_median'	-0.52169	0.00184812	0.00674569
3714	881	'SB_MotifThree_quantile_hhhh'	'symbolic,motifs'	'SB_MotifThree_quantile.hhhh'	-0.52169	0.00184812	0.00674569
4901	918	'SY_TISEAN_nstat_z_4_1_3_trace'	'nonlinear,tisean,model,stationarity'	'SY_TISEAN_nstat_z_4_1_3.trace'	-0.52169	0.00184812	0.00674569
4936	919	'SY_TISEAN_nstat_z_5_1_3_minlower'	'nonlinear,tisean,model,stationarity'	'SY_TISEAN_nstat_z_5_1_3.minlower'	0.52169	0.00184812	0.00674569
7333	1027	'MF_StateSpace_n4sid_3_05_1_m_fpe'	'model'	'MF_StateSpace_n4sid_3_05_1.m_fpe'	-0.52169	0.00184812	0.00674569
4505	909	'SP_Summaries_welch_rect_ncross_f01'	'spectral'	'SP_Summaries_welch_rect.ncross_f01'	-0.521568	0.0018535	0.00674569
4629	910	'SP_Summaries_fft_ncross_f01'	'spectral'	'SP_Summaries_fft.ncross_f01'	-0.521568	0.0018535	0.00674569
2454	802	'FC_Surprise_dist_5_tau_m2quad_500_std'	'information,symbolic'	'FC_Surprise_dist_5_tau_m2quad_500.std'	-0.521535	0.00185497	0.00674569
4417	909	'SP_Summaries_welch_rect_tau'	'spectral'	'SP_Summaries_welch_rect.tau'	0.521486	0.00185714	0.00674569
4420	909	'SP_Summaries_welch_rect_wmax_25'	'spectral'	'SP_Summaries_welch_rect.wmax_25'	-0.521483	0.00185727	0.00674569
4544	910	'SP_Summaries_fft_wmax_25'	'spectral'	'SP_Summaries_fft.wmax_25'	-0.521483	0.00185727	0.00674569
6115	968	'PP_Compare_diff1_gauss1_kd_resAC2'	'preprocessing,raw'	'PP_Compare_diff1.gauss1_kd_resAC2'	-0.521447	0.00185885	0.00674569
323	714	'IN_AutoMutualInfoStats_40_kraskov1_4_ami2'	'information,correlation,AMI'	'IN_AutoMutualInfoStats_40_kraskov1_4.ami2'	0.521367	0.00186239	0.00674569
121	120	'AC_29'	'correlation'	'AC_29'	-0.521344	0.0018634	0.00674569
7107	1015	'MF_FitSubsegments_arsbc_uniform_25_01_sbcs_max'	'model,prediction,arfit'	'MF_FitSubsegments_arsbc_uniform_25_01.sbcs_max'	-0.521342	0.00186349	0.00674569
7181	1021	'MF_CompareTestSets_y_ar_best_uniform_25_01_1_rmserr_iqr'	'model,prediction,arfit,stationarity'	'MF_CompareTestSets_y_ar_best_uniform_25_01_1.rmserr_iqr'	-0.521342	0.00186349	0.00674569
3130	846	'FC_LocalSimple_lfittau_stderr'	'forecasting'	'FC_LocalSimple_lfittau.stderr'	-0.521246	0.00186777	0.00674569
230	210	'CO_HistogramAMI_std2_5_4'	'information,correlation,AMI'	'CO_HistogramAMI_std2_5.ami4'	0.521212	0.00186927	0.00674569
3338	867	'ST_LocalExtrema_l100_meanabsmin'	'distribution,stationarity'	'ST_LocalExtrema_l100.meanabsmin'	-0.52121	0.00186938	0.00674569
3535	879	'SB_MotifTwo_mean_uu'	'symbolic,motifs'	'SB_MotifTwo_mean.uu'	0.521202	0.0018697	0.00674569
7462	1032	'MF_armax_2_2_05_1_AR_1'	'model'	'MF_armax_2_2_05_1.AR_1'	-0.521195	0.00187005	0.00674569
237	212	'CO_HistogramAMI_even_2_1'	'information,correlation,AMI'	'CO_HistogramAMI_even_2.ami1'	0.521192	0.00187015	0.00674569
3545	879	'SB_MotifTwo_mean_hhh'	'symbolic,motifs'	'SB_MotifTwo_mean.hhh'	-0.521192	0.00187015	0.00674569
4746	911	'SP_Summaries_fft_logdev_area_5_4'	'spectral'	'SP_Summaries_fft_logdev.area_5_4'	-0.521192	0.00187015	0.00674569
1965	769	'CO_Embed2_Dist_tau_d_expfit_meandiff'	'correlation,embedding'	'CO_Embed2_Dist_tau.d_expfit_meandiff'	0.52119	0.00187023	0.00674569
4353	908	'SP_Summaries_pgram_hamm_logarea_3_2'	'spectral'	'SP_Summaries_pgram_hamm.logarea_3_2'	-0.521167	0.00187129	0.00674569
6532	985	'MF_GP_LocalPrediction_covSEiso_covNoise_5_3_10_beforeafter_meanlogh2'	'model,GaussianProcess'	'MF_GP_LocalPrediction_covSEiso_covNoise_5_3_10_beforeafter.meanlogh2'	0.521143	0.00187235	0.00674569
2191	487	'SY_LocalDistributions_3_par_meandiv'	'stationarity'	'SY_LocalDistributions_3_par.meandiv'	0.521107	0.00187393	0.00674569
2203	491	'SY_LocalDistributions_3_each_meandiv'	'stationarity'	'SY_LocalDistributions_3_each.meandiv'	0.521107	0.00187393	0.00674569
4037	898	'SC_FluctAnal_2_rsrangefit_50_1_logi_ratsplitminerr'	'scaling'	'SC_FluctAnal_2_rsrangefit_50_1_logi.ratsplitminerr'	-0.521098	0.00187436	0.00674569
7693	1042	'SY_VarRatioTest_24682468_00001111_maxstat'	'vratiotest'	'SY_VarRatioTest_24682468_00001111.maxstat'	0.521081	0.00187509	0.00674569
1838	765	'CO_TranslateShape_rectangle_2_pts_fives'	'correlation'	'CO_TranslateShape_rectangle_2_pts.fives'	0.521032	0.00187727	0.00674569
2537	811	'PH_Walker_prop_01_res_ac1'	'trend'	'PH_Walker_prop_01.res_ac1'	0.521032	0.00187727	0.00674569
193	197	'RM_ami_2'	'information,correlation,AMI'	'CO_RM_AMInformation_2'	0.52101	0.00187829	0.00674569
233	211	'CO_HistogramAMI_std2_10_2'	'information,correlation,AMI'	'CO_HistogramAMI_std2_10.ami2'	0.52101	0.00187829	0.00674569
248	214	'CO_HistogramAMI_even_10_2'	'information,correlation,AMI'	'CO_HistogramAMI_even_10.ami2'	0.52101	0.00187829	0.00674569
2734	825	'EN_SampEn_5_01_diff1_sampen1'	'entropy,sampen,controlen'	'EN_SampEn_5_01_diff1.sampen1'	-0.52101	0.00187829	0.00674569
3841	884	'MF_AR_arcov_2_var'	'model,fit'	'MF_AR_arcov_2.e'	-0.52101	0.00187829	0.00674569
3843	884	'MF_AR_arcov_2_res_std'	'model,gof'	'MF_AR_arcov_2.res_std'	-0.52101	0.00187829	0.00674569
3851	885	'MF_AR_arcov_3_res_std'	'model,gof'	'MF_AR_arcov_3.res_std'	-0.52101	0.00187829	0.00674569
3860	886	'MF_AR_arcov_4_res_std'	'model,gof'	'MF_AR_arcov_4.res_std'	-0.52101	0.00187829	0.00674569
3870	887	'MF_AR_arcov_5_res_std'	'model,gof'	'MF_AR_arcov_5.res_std'	-0.52101	0.00187829	0.00674569
4904	918	'SY_TISEAN_nstat_z_4_1_3_min'	'nonlinear,tisean,model,stationarity'	'SY_TISEAN_nstat_z_4_1_3.min'	-0.52101	0.00187829	0.00674569
4910	918	'SY_TISEAN_nstat_z_4_1_3_minupper'	'nonlinear,tisean,model,stationarity'	'SY_TISEAN_nstat_z_4_1_3.minupper'	-0.52101	0.00187829	0.00674569
4911	918	'SY_TISEAN_nstat_z_4_1_3_minoffdiag'	'nonlinear,tisean,model,stationarity'	'SY_TISEAN_nstat_z_4_1_3.minoffdiag'	-0.52101	0.00187829	0.00674569
7120	1017	'MF_FitSubsegments_ar_2_uniform_25_01_fpe_mean'	'model,prediction'	'MF_FitSubsegments_ar_2_uniform_25_01.fpe_mean'	-0.52101	0.00187829	0.00674569
7133	1018	'MF_FitSubsegments_ss_2_uniform_25_01_fpe_mean'	'model,prediction'	'MF_FitSubsegments_ss_2_uniform_25_01.fpe_mean'	-0.52101	0.00187829	0.00674569
7138	1019	'MF_FitSubsegments_arma_2_2_uniform_25_01_fpe_mean'	'model,prediction'	'MF_FitSubsegments_arma_2_2_uniform_25_01.fpe_mean'	-0.52101	0.00187829	0.00674569
7218	1023	'MF_CompareTestSets_y_ss_2_uniform_25_01_1_rmserr_mean'	'model,prediction,stationarity'	'MF_CompareTestSets_y_ss_2_uniform_25_01_1.rmserr_mean'	-0.52101	0.00187829	0.00674569
7288	1026	'MF_StateSpace_n4sid_2_05_1_m_fpe'	'model'	'MF_StateSpace_n4sid_2_05_1.m_fpe'	-0.52101	0.00187829	0.00674569
7364	1028	'MF_CompareAR_1_10_all_meanv'	'model'	'MF_CompareAR_1_10_all.meanv'	-0.52101	0.00187829	0.00674569
7400	1030	'MF_armax_3_1_05_1_fpe'	'model'	'MF_armax_3_1_05_1.fpe'	-0.52101	0.00187829	0.00674569
2532	811	'PH_Walker_prop_01_sw_propcross'	'trend'	'PH_Walker_prop_01.sw_propcross'	-0.520989	0.00187922	0.00674569
6964	1008	'NL_embed_PCA_1_10_min'	'embedding,pca'	'NL_embed_PCA_1_10.min'	-0.520989	0.00187922	0.00674569
3610	881	'SB_MotifThree_quantile_abc'	'symbolic,motifs'	'SB_MotifThree_quantile.abc'	-0.520939	0.00188146	0.00674569
4843	916	'NL_TISEAN_fnn_mi_10_005_pfnn_5'	'nonlinear,dimension,tisean'	'NL_TISEAN_fnn_mi_10_005.pfnn_5'	-0.520926	0.00188203	0.00674569
7439	1031	'MF_armax_1_1_05_1_mms'	'model'	'MF_armax_1_1_05_1.mms'	-0.520865	0.00188477	0.00674569
1232	725	'CO_AddNoise_1_std1_10_fitexpb'	'correlation,AMI,entropy'	'CO_AddNoise_1_std1_10.fitexpb'	-0.520817	0.00188691	0.00674569
6968	1008	'NL_embed_PCA_1_10_nto70'	'embedding,pca'	'NL_embed_PCA_1_10.nto70'	-0.520794	0.00188793	0.00674569
7024	1011	'MF_steps_ahead_ar_2_6_meandiffrms'	'model,prediction'	'MF_steps_ahead_ar_2_6.meandiffrms'	0.520787	0.00188826	0.00674569
7047	1012	'MF_steps_ahead_ar_best_6_meandiffrms'	'model,prediction,arfit'	'MF_steps_ahead_ar_best_6.meandiffrms'	0.520787	0.00188826	0.00674569
3038	838	'FC_LoopLocalSimple_mean_stderr_chn'	'forecasting'	'FC_LoopLocalSimple_mean.stderr_chn'	0.520747	0.00189005	0.00674569
2183	485	'SY_DriftingMeann10_meanabsmaxmin'	'stationarity'	'SY_DriftingMeann10.meanabsmaxmin'	0.520723	0.00189114	0.00674569
1267	727	'CO_AddNoise_1_gaussian_ami_at_20'	'correlation,AMI,entropy'	'CO_AddNoise_1_gaussian.ami_at_20'	0.520722	0.00189115	0.00674569
4902	918	'SY_TISEAN_nstat_z_4_1_3_mean'	'nonlinear,tisean,model,stationarity'	'SY_TISEAN_nstat_z_4_1_3.mean'	-0.520722	0.00189115	0.00674569
4903	918	'SY_TISEAN_nstat_z_4_1_3_median'	'nonlinear,tisean,model,stationarity'	'SY_TISEAN_nstat_z_4_1_3.median'	-0.520722	0.00189115	0.00674569
4928	919	'SY_TISEAN_nstat_z_5_1_3_trace'	'nonlinear,tisean,model,stationarity'	'SY_TISEAN_nstat_z_5_1_3.trace'	-0.520722	0.00189115	0.00674569
3831	882	'SB_MotifThree_diffquant_ccca'	'symbolic,motifs'	'SB_MotifThree_diffquant.ccca'	0.520678	0.00189313	0.00674569
327	714	'IN_AutoMutualInfoStats_40_kraskov1_4_ami6'	'information,correlation,AMI'	'IN_AutoMutualInfoStats_40_kraskov1_4.ami6'	0.520634	0.00189512	0.00674569
2460	803	'FC_Surprise_dist_10_tau_m2quad_500_lq'	'information,symbolic'	'FC_Surprise_dist_10_tau_m2quad_500.lq'	-0.520631	0.00189527	0.00674569
1773	761	'DN_RemovePoints_max_08_ac2diff'	'correlation,outliers'	'DN_RemovePoints_max_08.ac2diff'	0.520595	0.00189687	0.00674569
3544	879	'SB_MotifTwo_mean_uuu'	'symbolic,motifs'	'SB_MotifTwo_mean.uuu'	0.520594	0.00189691	0.00674569
1296	729	'CO_AddNoise_1_kraskov1_4_meanch'	'correlation,AMI,entropy'	'CO_AddNoise_1_kraskov1_4.meanch'	-0.520507	0.00190087	0.00674569
2768	828	'EN_mse_1-10_2_015_diff1_sampen_s5'	'entropy,sampen,controlen,mse'	'EN_mse_1-10_2_015_diff1.sampen_s5'	0.520507	0.00190087	0.00674569
1196	723	'CO_AddNoise_1_even_10_fitexprmse'	'correlation,AMI,entropy'	'CO_AddNoise_1_even_10.fitexprmse'	0.520492	0.00190154	0.00674569
2282	781	'FC_Surprise_T1_50_3_q_500_mean'	'information,symbolic'	'FC_Surprise_T1_50_3_q_500.mean'	-0.520492	0.00190154	0.00674569
176	180	'AC_nl_015'	'correlation,nonlinearautocorr'	'AC_nl_015'	0.520371	0.00190701	0.00674569
923	564	'EN_PermEn_5_2_normPermEn'	'entropy'	'EN_PermEn_5_2.normPermEn'	-0.520355	0.00190772	0.00674569
4363	908	'SP_Summaries_pgram_hamm_logarea_4_3'	'spectral'	'SP_Summaries_pgram_hamm.logarea_4_3'	-0.520355	0.00190772	0.00674569
7844	1062	'SD_SurrogateTest_RP_99_fmmi_zscore'	'surrogate,nonlinearity'	'SD_SurrogateTest_RP_99.fmmi_zscore'	0.520317	0.00190943	0.00674569
3873	888	'DN_SimpleFit_sin1_rmse'	'model,gof'	'DN_SimpleFit_sin1.rmse'	-0.52029	0.00191066	0.00674569
3561	879	'SB_MotifTwo_mean_uuuu'	'symbolic,motifs'	'SB_MotifTwo_mean.uuuu'	0.520277	0.00191122	0.00674569
1090	699	'MD_polvar_01_4'	'medical,symbolic'	'MD_polvar_01_4'	-0.520277	0.00191123	0.00674569
3577	880	'SB_MotifTwo_median_hhh'	'symbolic,motifs'	'SB_MotifTwo_median.hhh'	-0.520211	0.00191422	0.00674569
2303	783	'FC_Surprise_T1_100_5_q_500_tstat'	'information,symbolic'	'FC_Surprise_T1_100_5_q_500.tstat'	-0.520196	0.00191492	0.00674569
3950	894	'SC_FluctAnal_2_range_50_logi_r2_linfitint'	'scaling'	'SC_FluctAnal_2_range_50_logi.r2_linfitint'	0.520186	0.00191538	0.00674569
1376	734	'SB_TransitionMatrix_51_stdeig'	'symbolic,transitionmat'	'SB_TransitionMatrix_51.stdeig'	-0.520167	0.00191625	0.00674569
2300	783	'FC_Surprise_T1_100_5_q_500_lq'	'information,symbolic'	'FC_Surprise_T1_100_5_q_500.lq'	-0.520164	0.00191637	0.00674569
345	714	'IN_AutoMutualInfoStats_40_kraskov1_4_ami24'	'information,correlation,AMI'	'IN_AutoMutualInfoStats_40_kraskov1_4.ami24'	0.520112	0.00191872	0.00674569
669	396	'SY_SlidingWindow_mom3_ent10_1'	'stationarity'	'SY_SlidingWindow_mom3_ent10_1'	0.520096	0.00191944	0.00674569
4931	919	'SY_TISEAN_nstat_z_5_1_3_min'	'nonlinear,tisean,model,stationarity'	'SY_TISEAN_nstat_z_5_1_3.min'	-0.52005	0.00192156	0.00674569
3766	882	'SB_MotifThree_diffquant_abbb'	'symbolic,motifs'	'SB_MotifThree_diffquant.abbb'	-0.520029	0.00192251	0.00674569
198	202	'RM_ami_7'	'information,correlation,AMI'	'CO_RM_AMInformation_7'	0.520025	0.00192271	0.00674569
249	214	'CO_HistogramAMI_even_10_3'	'information,correlation,AMI'	'CO_HistogramAMI_even_10.ami3'	0.52001	0.00192336	0.00674569
3522	878	'SB_MotifTwo_diff_duuu'	'symbolic,motifs'	'SB_MotifTwo_diff.duuu'	0.519921	0.00192746	0.00674569
1084	693	'MD_polvar_01_3'	'medical,symbolic'	'MD_polvar_01_3'	-0.519917	0.00192765	0.00674569
1526	742	'CO_Embed2_Basic_1_updiag01'	'correlation'	'CO_Embed2_Basic_1.updiag01'	0.519917	0.00192765	0.00674569
4273	908	'SP_Summaries_pgram_hamm_peakPower_prom2'	'spectral'	'SP_Summaries_pgram_hamm.peakPower_prom2'	0.519878	0.0019294	0.00674569
7118	1016	'MF_FitSubsegments_arsbc_rand_25_01_sbcs_max'	'model,prediction,arfit'	'MF_FitSubsegments_arsbc_rand_25_01.sbcs_max'	-0.519856	0.00193039	0.00674569
3562	879	'SB_MotifTwo_mean_hhhh'	'symbolic,motifs'	'SB_MotifTwo_mean.hhhh'	-0.519843	0.00193103	0.00674569
3594	880	'SB_MotifTwo_median_hhhh'	'symbolic,motifs'	'SB_MotifTwo_median.hhhh'	-0.519843	0.00193103	0.00674569
1234	725	'CO_AddNoise_1_std1_10_fitexprmse'	'correlation,AMI,entropy'	'CO_AddNoise_1_std1_10.fitexprmse'	0.519829	0.00193164	0.00674569
4807	915	'NL_TISEAN_fnn_ac_10_005_pfnn_5'	'nonlinear,dimension,tisean'	'NL_TISEAN_fnn_ac_10_005.pfnn_5'	-0.519792	0.00193333	0.00674569
4334	908	'SP_Summaries_pgram_hamm_linfitloglog_mf_a1'	'spectral'	'SP_Summaries_pgram_hamm.linfitloglog_mf_a1'	-0.519789	0.00193349	0.00674569
4314	908	'SP_Summaries_pgram_hamm_spect_shann_ent'	'spectral'	'SP_Summaries_pgram_hamm.spect_shann_ent'	-0.519731	0.00193613	0.00674569
4315	908	'SP_Summaries_pgram_hamm_spect_shann_ent_norm'	'spectral'	'SP_Summaries_pgram_hamm.spect_shann_ent_norm'	-0.519731	0.00193613	0.00674569
7057	1013	'MF_steps_ahead_ss_best_6_rmserr_3'	'model,prediction'	'MF_steps_ahead_ss_best_6.rmserr_3'	-0.519726	0.00193636	0.00674569
3392	869	'ST_LocalExtrema_n50_medianabsext'	'distribution,stationarity'	'ST_LocalExtrema_n50.medianabsext'	-0.519695	0.00193781	0.00674569
6196	971	'PP_Compare_medianf4_swms5_1'	'preprocessing,raw,stationarity'	'PP_Compare_medianf4.swms5_1'	-0.519678	0.00193856	0.00674569
3458	874	'EX_MovingThreshold_1_002_stdq'	'outliers'	'EX_MovingThreshold_1_002.stdq'	-0.51967	0.00193893	0.00674569
4291	908	'SP_Summaries_pgram_hamm_ac1'	'spectral'	'SP_Summaries_pgram_hamm.ac1'	0.519645	0.00194008	0.00674569
2320	786	'FC_Surprise_T2_100_4_q_500_min'	'information,symbolic'	'FC_Surprise_T2_100_4_q_500.min'	-0.519608	0.00194177	0.00674569
2477	805	'FC_Surprise_T1_10_1_m2quad_500_tstat'	'information,symbolic'	'FC_Surprise_T1_10_1_m2quad_500.tstat'	0.51959	0.0019426	0.00674569
4725	911	'SP_Summaries_fft_logdev_logarea_3_2'	'spectral'	'SP_Summaries_fft_logdev.logarea_3_2'	-0.51956	0.00194398	0.00674569
171	175	'AC_nl_013'	'correlation,nonlinearautocorr'	'AC_nl_013'	0.519552	0.00194435	0.00674569
190	194	'AC_nl_233'	'correlation,nonlinearautocorr'	'AC_nl_233'	0.519552	0.00194435	0.00674569
257	216	'CO_HistogramAMI_quantiles_5_1'	'information,correlation,AMI'	'CO_HistogramAMI_quantiles_5.ami1'	0.519519	0.00194588	0.00674569
1155	721	'CO_AddNoise_1_quantiles_10_fitexpa'	'correlation,AMI,entropy'	'CO_AddNoise_1_quantiles_10.fitexpa'	0.519519	0.00194588	0.00674569
1159	721	'CO_AddNoise_1_quantiles_10_fitlina'	'correlation,AMI,entropy'	'CO_AddNoise_1_quantiles_10.fitlina'	-0.519519	0.00194588	0.00674569
1160	721	'CO_AddNoise_1_quantiles_10_fitlinb'	'correlation,AMI,entropy'	'CO_AddNoise_1_quantiles_10.fitlinb'	0.519519	0.00194588	0.00674569
1235	725	'CO_AddNoise_1_std1_10_fitlina'	'correlation,AMI,entropy'	'CO_AddNoise_1_std1_10.fitlina'	-0.519519	0.00194588	0.00674569
1236	725	'CO_AddNoise_1_std1_10_fitlinb'	'correlation,AMI,entropy'	'CO_AddNoise_1_std1_10.fitlinb'	0.519519	0.00194588	0.00674569
1358	733	'SB_TransitionMatrix_41_sumdiagcov'	'symbolic,transitionmat'	'SB_TransitionMatrix_41.sumdiagcov'	0.519519	0.00194588	0.00674569
1363	733	'SB_TransitionMatrix_41_maxeigcov'	'symbolic,transitionmat'	'SB_TransitionMatrix_41.maxeigcov'	0.519519	0.00194588	0.00674569
1380	734	'SB_TransitionMatrix_51_maxeigcov'	'symbolic,transitionmat'	'SB_TransitionMatrix_51.maxeigcov'	0.519519	0.00194588	0.00674569
1382	734	'SB_TransitionMatrix_51_stdeigcov'	'symbolic,transitionmat'	'SB_TransitionMatrix_51.stdeigcov'	0.519519	0.00194588	0.00674569
3700	881	'SB_MotifThree_quantile_cbbb'	'symbolic,motifs'	'SB_MotifThree_quantile.cbbb'	0.5195	0.00194677	0.00674569
204	137	'firstMin_mi-kraskov2_4'	'correlation,AMI'	'CO_FirstMin_mi-kraskov2_4'	0.519439	0.00194955	0.00674569
4341	908	'SP_Summaries_pgram_hamm_linfitsemilog_all_sigrat'	'spectral'	'SP_Summaries_pgram_hamm.linfitsemilog_all_sigrat'	-0.519426	0.00195017	0.00674569
2573	813	'PH_Walker_prop_09_sw_ansarib_pval'	'trend'	'PH_Walker_prop_09.sw_ansarib_pval'	0.519422	0.00195037	0.00674569
7159	1020	'MF_CompareTestSets_y_ar_4_rand_25_01_1_rmserr_median'	'model,prediction,stationarity'	'MF_CompareTestSets_y_ar_4_rand_25_01_1.rmserr_median'	-0.519405	0.00195111	0.00674569
2502	809	'FC_Surprise_T2_50_tau_m2quad_500_min'	'information,symbolic'	'FC_Surprise_T2_50_tau_m2quad_500.min'	-0.519398	0.00195145	0.00674569
3624	881	'SB_MotifThree_quantile_cab'	'symbolic,motifs'	'SB_MotifThree_quantile.cab'	-0.519354	0.00195351	0.00674569
2118	478	'SY_SpreadRandomLocal_50_100_meantaul'	'stationarity'	'SY_SpreadRandomLocal_50_100.meantaul'	0.519352	0.00195358	0.00674569
3056	838	'FC_LoopLocalSimple_mean_ac2_chn'	'forecasting'	'FC_LoopLocalSimple_mean.ac2_chn'	0.519229	0.00195925	0.00674569
2068	774	'SY_DynWin_stdmean'	'stationarity'	'SY_DynWin10.stdmean'	0.519183	0.00196138	0.00674569
4280	908	'SP_Summaries_pgram_hamm_q25'	'spectral'	'SP_Summaries_pgram_hamm.q25'	0.51916	0.00196244	0.00674569
4287	908	'SP_Summaries_pgram_hamm_logmean'	'spectral'	'SP_Summaries_pgram_hamm.logmean'	-0.51916	0.00196244	0.00674569
7198	1022	'MF_CompareTestSets_y_ss_best_uniform_25_01_1_rmserr_mean'	'model,prediction,stationarity'	'MF_CompareTestSets_y_ss_best_uniform_25_01_1.rmserr_mean'	-0.51916	0.00196244	0.00674569
2771	828	'EN_mse_1-10_2_015_diff1_sampen_s8'	'entropy,sampen,controlen,mse'	'EN_mse_1-10_2_015_diff1.sampen_s8'	-0.51916	0.00196244	0.00674569
3880	889	'DN_SimpleFit_sin2_resruns'	'model'	'DN_SimpleFit_sin2.resruns'	-0.519142	0.0019633	0.00674569
4009	897	'SC_FluctAnal_2_rsrange_50_logi_ssr'	'scaling'	'SC_FluctAnal_2_rsrange_50_logi.ssr'	0.519126	0.00196405	0.00674569
250	214	'CO_HistogramAMI_even_10_4'	'information,correlation,AMI'	'CO_HistogramAMI_even_10.ami4'	0.519103	0.00196509	0.00674569
3431	872	'EX_MovingThreshold_01_002_meanq'	'outliers'	'EX_MovingThreshold_01_002.meanq'	-0.519088	0.00196579	0.00674569
4035	898	'SC_FluctAnal_2_rsrangefit_50_1_logi_logtausplit'	'scaling'	'SC_FluctAnal_2_rsrangefit_50_1_logi.logtausplit'	-0.519048	0.00196766	0.00674569
2958	832	'EN_Randomize_permute_ac3fexpr2'	'entropy,slow'	'EN_Randomize_permute.ac3fexpr2'	0.519047	0.0019677	0.00674569
183	187	'AC_nl_046'	'correlation,nonlinearautocorr'	'AC_nl_046'	0.519017	0.00196912	0.00674569
1461	739	'SB_TransitionpAlphabet_40_1_symd_a'	'symbolic,transitionmat'	'SB_TransitionpAlphabet_40_1.symd_a'	-0.519	0.00196989	0.00674569
2283	781	'FC_Surprise_T1_50_3_q_500_median'	'information,symbolic'	'FC_Surprise_T1_50_3_q_500.median'	-0.519	0.00196989	0.00674569
922	563	'EN_PermEn_4_2_normPermEn'	'entropy'	'EN_PermEn_4_2.normPermEn'	-0.518965	0.00197155	0.00674569
1843	765	'CO_TranslateShape_rectangle_2_pts_statav4_m'	'correlation,stationarity'	'CO_TranslateShape_rectangle_2_pts.statav4_m'	0.518956	0.00197194	0.00674569
1228	725	'CO_AddNoise_1_std1_10_ami_at_10'	'correlation,AMI,entropy'	'CO_AddNoise_1_std1_10.ami_at_10'	0.518939	0.00197275	0.00674569
3679	881	'SB_MotifThree_quantile_bcab'	'symbolic,motifs'	'SB_MotifThree_quantile.bcab'	-0.518905	0.00197432	0.00674569
7816	1056	'ST_MomentCorr_002_02_mean_std_none_density'	'statistics'	'ST_MomentCorr_002_02_mean_std_none.density'	0.5189	0.00197456	0.00674569
3432	872	'EX_MovingThreshold_01_002_medianq'	'outliers'	'EX_MovingThreshold_01_002.medianq'	-0.518898	0.00197466	0.00674569
1029	646	'NL_DVV_3_100_2_50_10_default_mean'	'delayVectorVariance'	'NL_DVV_3_100_2_50_10_default.mean'	-0.518875	0.00197572	0.00674569
4308	908	'SP_Summaries_pgram_hamm_fpoly2_r2'	'spectral'	'SP_Summaries_pgram_hamm.fpoly2_r2'	-0.518834	0.00197763	0.00674569
2895	831	'EN_Randomize_dyndist_ac3fexpr2'	'entropy,slow'	'EN_Randomize_dyndist.ac3fexpr2'	0.518785	0.00197995	0.00674569
5849	956	'SD_TSTL_surrogates_mi_100_1_trev_kspminfromext'	'nonlinear,tstool,correlation,surrogate'	'SD_TSTL_surrogates_mi_100_1_trev.kspminfromext'	-0.518762	0.001981	0.00674569
2458	803	'FC_Surprise_dist_10_tau_m2quad_500_mean'	'information,symbolic'	'FC_Surprise_dist_10_tau_m2quad_500.mean'	0.518733	0.00198237	0.00674569
1182	723	'CO_AddNoise_1_even_10_pdec'	'correlation,AMI,entropy'	'CO_AddNoise_1_even_10.pdec'	-0.518733	0.00198237	0.00674569
4815	915	'NL_TISEAN_fnn_ac_10_005_nHood2_3'	'nonlinear,dimension,tisean'	'NL_TISEAN_fnn_ac_10_005.nHood2_3'	-0.51873	0.00198251	0.00674569
4299	908	'SP_Summaries_pgram_hamm_wmax_90'	'spectral'	'SP_Summaries_pgram_hamm.wmax_90'	-0.518674	0.00198514	0.00674569
207	206	'CO_HistogramAMI_std1_2_1'	'information,correlation,AMI'	'CO_HistogramAMI_std1_2.ami1'	0.518643	0.00198659	0.00674569
252	215	'CO_HistogramAMI_quantiles_2_1'	'information,correlation,AMI'	'CO_HistogramAMI_quantiles_2.ami1'	0.518643	0.00198659	0.00674569
2593	814	'PH_Walker_prop_11_sw_ansarib_pval'	'trend'	'PH_Walker_prop_11.sw_ansarib_pval'	0.518643	0.00198659	0.00674569
3536	879	'SB_MotifTwo_mean_hh'	'symbolic,motifs'	'SB_MotifTwo_mean.hh'	-0.518643	0.00198659	0.00674569
3568	880	'SB_MotifTwo_median_hh'	'symbolic,motifs'	'SB_MotifTwo_median.hh'	-0.518643	0.00198659	0.00674569
3604	881	'SB_MotifThree_quantile_hh'	'symbolic,motifs'	'SB_MotifThree_quantile.hh'	-0.518643	0.00198659	0.00674569
7362	1028	'MF_CompareAR_1_10_all_maxv'	'model'	'MF_CompareAR_1_10_all.maxv'	-0.518643	0.00198659	0.00674569
2299	783	'FC_Surprise_T1_100_5_q_500_median'	'information,symbolic'	'FC_Surprise_T1_100_5_q_500.median'	-0.518606	0.0019883	0.00674569
7779	1052	'CP_ML_StepDetect_l1pwc_10_medianstepint'	'stepdetection'	'CP_ML_StepDetect_l1pwc_10.medianstepint'	-0.518569	0.00199004	0.00674569
4300	908	'SP_Summaries_pgram_hamm_wmax_95'	'spectral'	'SP_Summaries_pgram_hamm.wmax_95'	-0.518508	0.0019929	0.00674569
4371	908	'SP_Summaries_pgram_hamm_logarea_5_2'	'spectral'	'SP_Summaries_pgram_hamm.logarea_5_2'	-0.518503	0.00199315	0.00674569
238	212	'CO_HistogramAMI_even_2_2'	'information,correlation,AMI'	'CO_HistogramAMI_even_2.ami2'	0.518446	0.00199585	0.00674569
3719	882	'SB_MotifThree_diffquant_bb'	'symbolic,motifs'	'SB_MotifThree_diffquant.bb'	-0.518435	0.00199634	0.00674569
4381	908	'SP_Summaries_pgram_hamm_ncross_f01'	'spectral'	'SP_Summaries_pgram_hamm.ncross_f01'	-0.518434	0.00199642	0.00674569
4431	909	'SP_Summaries_welch_rect_fpoly2_sse'	'spectral'	'SP_Summaries_welch_rect.fpoly2_sse'	0.518433	0.00199644	0.00674569
4555	910	'SP_Summaries_fft_fpoly2_sse'	'spectral'	'SP_Summaries_fft.fpoly2_sse'	0.518433	0.00199644	0.00674569
6801	1002	'MF_arfit_1_8_sbc_meantau'	'modelfit,arfit'	'MF_arfit_1_8_sbc.meantau'	0.518431	0.00199656	0.00674569
1220	725	'CO_AddNoise_1_std1_10_pdec'	'correlation,AMI,entropy'	'CO_AddNoise_1_std1_10.pdec'	0.518424	0.00199687	0.00674569
4033	898	'SC_FluctAnal_2_rsrangefit_50_1_logi_ssr'	'scaling'	'SC_FluctAnal_2_rsrangefit_50_1_logi.ssr'	0.518395	0.00199825	0.00674569
3617	881	'SB_MotifThree_quantile_bba'	'symbolic,motifs'	'SB_MotifThree_quantile.bba'	0.518378	0.00199903	0.00674569
363	714	'IN_AutoMutualInfoStats_40_kraskov1_4_stdami'	'information,correlation,AMI'	'IN_AutoMutualInfoStats_40_kraskov1_4.stdami'	0.518362	0.00199978	0.00674569
7158	1020	'MF_CompareTestSets_y_ar_4_rand_25_01_1_rmserr_mean'	'model,prediction,stationarity'	'MF_CompareTestSets_y_ar_4_rand_25_01_1.rmserr_mean'	-0.518317	0.0020019	0.00674569
3632	881	'SB_MotifThree_quantile_hhh'	'symbolic,motifs'	'SB_MotifThree_quantile.hhh'	-0.518277	0.00200381	0.00674569
7223	1023	'MF_CompareTestSets_y_ss_2_uniform_25_01_1_mabserr_median'	'model,prediction,stationarity'	'MF_CompareTestSets_y_ss_2_uniform_25_01_1.mabserr_median'	-0.518277	0.00200381	0.00674569
1098	703	'CO_tc3_1_denom'	'correlation,nonlinear'	'CO_tc3_1.denom'	0.518277	0.00200381	0.00674569
1345	732	'SB_TransitionMatrix_31_sumdiagcov'	'symbolic,transitionmat'	'SB_TransitionMatrix_31.sumdiagcov'	0.518277	0.00200381	0.00674569
1036	646	'NL_DVV_3_100_2_50_10_default_trendDataSurr'	'delayVectorVariance'	'NL_DVV_3_100_2_50_10_default.trendDataSurr'	0.518252	0.00200499	0.00674569
1365	733	'SB_TransitionMatrix_41_stdeigcov'	'symbolic,transitionmat'	'SB_TransitionMatrix_41.stdeigcov'	0.518199	0.00200747	0.00674569
2498	808	'FC_Surprise_T1_50_tau_m2quad_500_lq'	'information,symbolic'	'FC_Surprise_T1_50_tau_m2quad_500.lq'	-0.518051	0.00201449	0.00674569
4433	909	'SP_Summaries_welch_rect_fpoly2_rmse'	'spectral'	'SP_Summaries_welch_rect.fpoly2_rmse'	0.518027	0.00201565	0.00674569
4557	910	'SP_Summaries_fft_fpoly2_rmse'	'spectral'	'SP_Summaries_fft.fpoly2_rmse'	0.518027	0.00201565	0.00674569
3785	882	'SB_MotifThree_diffquant_babc'	'symbolic,motifs'	'SB_MotifThree_diffquant.babc'	-0.518025	0.00201574	0.00674569
6422	978	'PP_Compare_resample_2_1_gauss1_kd_r2'	'preprocessing,raw'	'PP_Compare_resample_2_1.gauss1_kd_r2'	-0.517992	0.00201728	0.00674569
7122	1017	'MF_FitSubsegments_ar_2_uniform_25_01_fpe_min'	'model,prediction'	'MF_FitSubsegments_ar_2_uniform_25_01.fpe_min'	-0.517979	0.00201792	0.00674569
7135	1018	'MF_FitSubsegments_ss_2_uniform_25_01_fpe_min'	'model,prediction'	'MF_FitSubsegments_ss_2_uniform_25_01.fpe_min'	-0.517979	0.00201792	0.00674569
4541	910	'SP_Summaries_fft_tau'	'spectral'	'SP_Summaries_fft.tau'	0.51794	0.00201977	0.00674569
3479	876	'SB_BinaryStats_mean_meanstretch1'	'distribution,stationarity'	'SB_BinaryStats_mean.meanstretch1'	0.517872	0.00202303	0.00674569
4514	910	'SP_Summaries_fft_numPeaks_overmean'	'spectral'	'SP_Summaries_fft.numPeaks_overmean'	-0.517861	0.00202355	0.00674569
4728	911	'SP_Summaries_fft_logdev_statav3_m'	'spectral'	'SP_Summaries_fft_logdev.statav3_m'	0.517831	0.00202496	0.00674569
2606	815	'PH_Walker_biasprop_05_01_w_propzcross'	'trend'	'PH_Walker_biasprop_05_01.w_propzcross'	-0.517828	0.00202508	0.00674569
7783	1053	'CP_ML_StepDetect_l1pwc_005_rmsoffpstep'	'stepdetection'	'CP_ML_StepDetect_l1pwc_005.rmsoffpstep'	0.517826	0.00202519	0.00674569
6726	1000	'WL_dwtcoeff_db3_5_noisestd_l2'	'wavelet,dwt'	'WL_dwtcoeff_db3_5.noisestd_l2'	-0.517824	0.0020253	0.00674569
3154	850	'DN_SimpleFit_gauss2_rmse_hsqrt'	'distribution,gof,gauss2'	'DN_SimpleFit_gauss2_hsqrt.rmse'	0.517784	0.00202722	0.00674569
7070	1013	'MF_steps_ahead_ss_best_6_meandiffrms'	'model,prediction'	'MF_steps_ahead_ss_best_6.meandiffrms'	0.517715	0.00203051	0.00674569
1340	731	'SB_TransitionMatrix_21_sumdiagcov'	'symbolic,transitionmat'	'SB_TransitionMatrix_21.sumdiagcov'	0.517668	0.00203274	0.00674569
217	208	'CO_HistogramAMI_std1_10_1'	'information,correlation,AMI'	'CO_HistogramAMI_std1_10.ami1'	0.517608	0.00203562	0.00674569
262	217	'CO_HistogramAMI_quantiles_10_1'	'information,correlation,AMI'	'CO_HistogramAMI_quantiles_10.ami1'	0.517608	0.00203562	0.00674569
1231	725	'CO_AddNoise_1_std1_10_fitexpa'	'correlation,AMI,entropy'	'CO_AddNoise_1_std1_10.fitexpa'	-0.517608	0.00203562	0.00674569
1375	734	'SB_TransitionMatrix_51_sumdiagcov'	'symbolic,transitionmat'	'SB_TransitionMatrix_51.sumdiagcov'	-0.517608	0.00203562	0.00674569
1145	721	'CO_AddNoise_1_quantiles_10_meanch'	'correlation,AMI,entropy'	'CO_AddNoise_1_quantiles_10.meanch'	0.517608	0.00203562	0.00674569
1221	725	'CO_AddNoise_1_std1_10_meanch'	'correlation,AMI,entropy'	'CO_AddNoise_1_std1_10.meanch'	0.517608	0.00203562	0.00674569
118	117	'AC_26'	'correlation'	'AC_26'	-0.517598	0.00203609	0.00674569
7245	1024	'MF_StateSpaceCompOrder_8_ndownaic'	'model'	'MF_StateSpaceCompOrder_8.ndownaic'	0.517552	0.00203831	0.00674569
2163	481	'SY_DriftingMean20_meanabsmaxmin'	'stationarity'	'SY_DriftingMean20.meanabsmaxmin'	0.517525	0.00203958	0.00674569
2309	784	'FC_Surprise_T2_20_2_q_500_uq'	'information,symbolic'	'FC_Surprise_T2_20_2_q_500.uq'	-0.517511	0.00204027	0.00674569
4422	909	'SP_Summaries_welch_rect_wmax_75'	'spectral'	'SP_Summaries_welch_rect.wmax_75'	-0.517495	0.00204104	0.00674569
4546	910	'SP_Summaries_fft_wmax_75'	'spectral'	'SP_Summaries_fft.wmax_75'	-0.517495	0.00204104	0.00674569
7780	1053	'CP_ML_StepDetect_l1pwc_005_E'	'stepdetection'	'CP_ML_StepDetect_l1pwc_005.E'	-0.517449	0.00204326	0.00674569
2615	815	'PH_Walker_biasprop_05_01_res_runstest'	'trend'	'PH_Walker_biasprop_05_01.res_runstest'	-0.517445	0.00204345	0.00674569
6431	978	'PP_Compare_resample_2_1_kscn_relent'	'preprocessing,raw'	'PP_Compare_resample_2_1.kscn_relent'	0.517438	0.00204379	0.00674569
4423	909	'SP_Summaries_welch_rect_wmax_90'	'spectral'	'SP_Summaries_welch_rect.wmax_90'	-0.51742	0.00204463	0.00674569
4547	910	'SP_Summaries_fft_wmax_90'	'spectral'	'SP_Summaries_fft.wmax_90'	-0.51742	0.00204463	0.00674569
7150	1019	'MF_FitSubsegments_arma_2_2_uniform_25_01_q_1_std'	'model,prediction'	'MF_FitSubsegments_arma_2_2_uniform_25_01.q_1_std'	-0.517394	0.00204587	0.00674569
1841	765	'CO_TranslateShape_rectangle_2_pts_statav3_m'	'correlation,stationarity'	'CO_TranslateShape_rectangle_2_pts.statav3_m'	0.517364	0.00204735	0.00674569
6992	1010	'PP_ModelFit_ar_2_rmserrrat_lf_02'	'preprocessing,trend'	'PP_ModelFit_ar_2.rmserrrat_lf_02'	0.517338	0.00204861	0.00674569
125	124	'AC_33'	'correlation'	'AC_33'	-0.517142	0.00205802	0.00674569
2298	783	'FC_Surprise_T1_100_5_q_500_mean'	'information,symbolic'	'FC_Surprise_T1_100_5_q_500.mean'	-0.517136	0.00205831	0.00674569
4378	908	'SP_Summaries_pgram_hamm_statav5_m'	'spectral'	'SP_Summaries_pgram_hamm.statav5_m'	0.517136	0.00205835	0.00674569
1632	748	'PH_ForcePotential_dblwell_3_001_01_range'	'dynamicalSystem'	'PH_ForcePotential_dblwell_3_001_01.range'	0.517101	0.00206	0.00674569
3670	881	'SB_MotifThree_quantile_bbab'	'symbolic,motifs'	'SB_MotifThree_quantile.bbab'	0.516977	0.00206602	0.00674569
7774	1052	'CP_ML_StepDetect_l1pwc_10_meanstepint'	'stepdetection'	'CP_ML_StepDetect_l1pwc_10.meanstepint'	-0.516928	0.0020684	0.00674569
219	208	'CO_HistogramAMI_std1_10_3'	'information,correlation,AMI'	'CO_HistogramAMI_std1_10.ami3'	0.516926	0.00206853	0.00674569
2510	810	'FC_Surprise_T2_100_tau_m2quad_500_min'	'information,symbolic'	'FC_Surprise_T2_100_tau_m2quad_500.min'	-0.516919	0.00206886	0.00674569
1350	733	'SB_TransitionMatrix_41_TD1'	'symbolic,transitionmat'	'SB_TransitionMatrix_41.TD1'	0.516893	0.00207013	0.00674569
4401	909	'SP_Summaries_welch_rect_peakpower_1'	'spectral'	'SP_Summaries_welch_rect.peakpower_1'	0.516879	0.00207077	0.00674569
4525	910	'SP_Summaries_fft_peakpower_1'	'spectral'	'SP_Summaries_fft.peakpower_1'	0.516879	0.00207077	0.00674569
7337	1027	'MF_StateSpace_n4sid_3_05_1_stde'	'model'	'MF_StateSpace_n4sid_3_05_1.stde'	-0.516855	0.00207197	0.00674569
4673	911	'SP_Summaries_fft_logdev_wmax_99'	'spectral'	'SP_Summaries_fft_logdev.wmax_99'	-0.516808	0.00207425	0.00674569
4683	911	'SP_Summaries_fft_logdev_fpolysat_b'	'spectral'	'SP_Summaries_fft_logdev.fpolysat_b'	-0.516795	0.0020749	0.00674569
4271	908	'SP_Summaries_pgram_hamm_peakPower_2'	'spectral'	'SP_Summaries_pgram_hamm.peakPower_2'	0.516778	0.00207569	0.00674569
212	207	'CO_HistogramAMI_std1_5_1'	'information,correlation,AMI'	'CO_HistogramAMI_std1_5.ami1'	0.516756	0.00207676	0.00674569
1450	739	'SB_TransitionpAlphabet_40_1_meandiagfexp_rmse'	'symbolic,transitionmat'	'SB_TransitionpAlphabet_40_1.meandiagfexp_rmse'	0.516756	0.00207676	0.00674569
4272	908	'SP_Summaries_pgram_hamm_peakPower_5'	'spectral'	'SP_Summaries_pgram_hamm.peakPower_5'	0.516736	0.00207775	0.00674569
6859	1005	'NL_MS_nlpe_3_ac_mms'	'nonlinear,prediction,model'	'NL_MS_nlpe_3_ac.mms'	-0.51671	0.002079	0.00674569
4925	918	'SY_TISEAN_nstat_z_4_1_3_stdeig'	'nonlinear,tisean,model,stationarity'	'SY_TISEAN_nstat_z_4_1_3.stdeig'	-0.516647	0.00208208	0.00674569
4927	918	'SY_TISEAN_nstat_z_4_1_3_maxeig'	'nonlinear,tisean,model,stationarity'	'SY_TISEAN_nstat_z_4_1_3.maxeig'	-0.516647	0.00208208	0.00674569
4929	919	'SY_TISEAN_nstat_z_5_1_3_mean'	'nonlinear,tisean,model,stationarity'	'SY_TISEAN_nstat_z_5_1_3.mean'	-0.516647	0.00208208	0.00674569
4951	919	'SY_TISEAN_nstat_z_5_1_3_rangeeig'	'nonlinear,tisean,model,stationarity'	'SY_TISEAN_nstat_z_5_1_3.rangeeig'	-0.516647	0.00208208	0.00674569
4952	919	'SY_TISEAN_nstat_z_5_1_3_stdeig'	'nonlinear,tisean,model,stationarity'	'SY_TISEAN_nstat_z_5_1_3.stdeig'	-0.516647	0.00208208	0.00674569
4954	919	'SY_TISEAN_nstat_z_5_1_3_maxeig'	'nonlinear,tisean,model,stationarity'	'SY_TISEAN_nstat_z_5_1_3.maxeig'	-0.516647	0.00208208	0.00674569
1361	733	'SB_TransitionMatrix_41_mineig'	'symbolic,transitionmat'	'SB_TransitionMatrix_41.mineig'	0.516612	0.0020838	0.00674569
2280	781	'FC_Surprise_T1_50_3_q_500_min'	'information,symbolic'	'FC_Surprise_T1_50_3_q_500.min'	-0.5166	0.00208441	0.00674569
2661	818	'PH_Walker_momentum_5_w_ac1'	'trend'	'PH_Walker_momentum_5.w_ac1'	0.516591	0.00208481	0.00674569
3673	881	'SB_MotifThree_quantile_bbbb'	'symbolic,motifs'	'SB_MotifThree_quantile.bbbb'	0.516573	0.00208569	0.00674569
1477	739	'SB_TransitionpAlphabet_40_1_mineigfexp_b'	'symbolic,transitionmat'	'SB_TransitionpAlphabet_40_1.mineigfexp_b'	0.51657	0.00208587	0.00674569
3731	882	'SB_MotifThree_diffquant_aca'	'symbolic,motifs'	'SB_MotifThree_diffquant.aca'	-0.516535	0.00208756	0.00674569
1151	721	'CO_AddNoise_1_quantiles_10_ami_at_5'	'correlation,AMI,entropy'	'CO_AddNoise_1_quantiles_10.ami_at_5'	0.516511	0.00208876	0.00674569
2773	828	'EN_mse_1-10_2_015_diff1_sampen_s10'	'entropy,sampen,controlen,mse'	'EN_mse_1-10_2_015_diff1.sampen_s10'	0.516511	0.00208876	0.00674569
2199	489	'SY_LocalDistributions_5_par_meandiv'	'stationarity'	'SY_LocalDistributions_5_par.meandiv'	0.516504	0.00208909	0.00674569
2311	784	'FC_Surprise_T2_20_2_q_500_tstat'	'information,symbolic'	'FC_Surprise_T2_20_2_q_500.tstat'	0.516426	0.0020929	0.00674569
3829	882	'SB_MotifThree_diffquant_ccbb'	'symbolic,motifs'	'SB_MotifThree_diffquant.ccbb'	0.516358	0.00209625	0.00674569
1038	646	'NL_DVV_3_100_2_50_10_default_trendSurr'	'delayVectorVariance'	'NL_DVV_3_100_2_50_10_default.trendSurr'	0.516328	0.00209773	0.00674569
4038	898	'SC_FluctAnal_2_rsrangefit_50_1_logi_meanssr'	'scaling'	'SC_FluctAnal_2_rsrangefit_50_1_logi.meanssr'	0.516302	0.00209898	0.00674569
329	714	'IN_AutoMutualInfoStats_40_kraskov1_4_ami8'	'information,correlation,AMI'	'IN_AutoMutualInfoStats_40_kraskov1_4.ami8'	0.516298	0.00209921	0.00674569
6736	1000	'WL_dwtcoeff_db3_5_mind_l5'	'wavelet,dwt'	'WL_dwtcoeff_db3_5.mind_l5'	-0.516278	0.00210021	0.00674569
3816	882	'SB_MotifThree_diffquant_cbaa'	'symbolic,motifs'	'SB_MotifThree_diffquant.cbaa'	0.516236	0.00210223	0.00674569
1449	739	'SB_TransitionpAlphabet_40_1_meandiagfexp_r2'	'symbolic,transitionmat'	'SB_TransitionpAlphabet_40_1.meandiagfexp_r2'	-0.51623	0.00210253	0.00674569
1359	733	'SB_TransitionMatrix_41_stdeig'	'symbolic,transitionmat'	'SB_TransitionMatrix_41.stdeig'	-0.51611	0.00210845	0.00674569
3508	878	'SB_MotifTwo_diff_dud'	'symbolic,motifs'	'SB_MotifTwo_diff.dud'	-0.516094	0.00210928	0.00674569
4458	909	'SP_Summaries_welch_rect_linfitloglog_mf_a1'	'spectral'	'SP_Summaries_welch_rect.linfitloglog_mf_a1'	-0.516089	0.00210949	0.00674569
4582	910	'SP_Summaries_fft_linfitloglog_mf_a1'	'spectral'	'SP_Summaries_fft.linfitloglog_mf_a1'	-0.516089	0.00210949	0.00674569
2420	798	'FC_Surprise_T2_50_3_udq_500_lq'	'information,symbolic'	'FC_Surprise_T2_50_3_udq_500.lq'	-0.516006	0.00211359	0.00674569
3651	881	'SB_MotifThree_quantile_acaa'	'symbolic,motifs'	'SB_MotifThree_quantile.acaa'	-0.515988	0.0021145	0.00674569
2159	481	'SY_DriftingMean20_max'	'stationarity'	'SY_DriftingMean20.max'	0.515949	0.00211641	0.00674569
2534	811	'PH_Walker_prop_01_sw_distdiff'	'trend'	'PH_Walker_prop_01.sw_distdiff'	-0.515949	0.00211641	0.00674569
1212	724	'CO_AddNoise_ac_even_10_fitexpa'	'correlation,AMI,entropy'	'CO_AddNoise_ac_even_10.fitexpa'	0.51594	0.00211686	0.00674569
4390	909	'SP_Summaries_welch_rect_numPeaks_overmean'	'spectral'	'SP_Summaries_welch_rect.numPeaks_overmean'	-0.515933	0.00211725	0.00674569
2770	828	'EN_mse_1-10_2_015_diff1_sampen_s7'	'entropy,sampen,controlen,mse'	'EN_mse_1-10_2_015_diff1.sampen_s7'	0.515857	0.00212099	0.00674569
188	192	'AC_nl_133'	'correlation,nonlinearautocorr'	'AC_nl_133'	0.515856	0.00212106	0.00674569
4777	913	'NL_crptool_fnn_10_2_ac_fnn7'	'nonlinear,dimension,crptool'	'NL_crptool_fnn_10_2_ac.fnn7'	-0.515837	0.00212201	0.00674569
4720	911	'SP_Summaries_fft_logdev_statav2_m'	'spectral'	'SP_Summaries_fft_logdev.statav2_m'	0.515802	0.00212372	0.00674569
843	496	'SY_LocalGlobal_AC1_l20'	'stationarity'	'SY_LocalGlobal_l20.ac1'	-0.51572	0.00212779	0.00674569
4722	911	'SP_Summaries_fft_logdev_area_3_1'	'spectral'	'SP_Summaries_fft_logdev.area_3_1'	0.515696	0.00212899	0.00674569
2207	492	'SY_LocalDistributions_4_each_meandiv'	'stationarity'	'SY_LocalDistributions_4_each.meandiv'	0.515683	0.00212962	0.00674569
4647	911	'SP_Summaries_fft_logdev_w_weighted_peak_height'	'spectral'	'SP_Summaries_fft_logdev.w_weighted_peak_height'	-0.515679	0.00212986	0.00674569
3315	866	'ST_LocalExtrema_l50_meanmax'	'distribution,stationarity'	'ST_LocalExtrema_l50.meanmax'	-0.515653	0.00213112	0.00674569
3448	873	'EX_MovingThreshold_1_01_meanqover'	'outliers'	'EX_MovingThreshold_1_01.meanqover'	-0.515643	0.00213166	0.00674569
4697	911	'SP_Summaries_fft_logdev_linfitloglog_lf_a2'	'spectral'	'SP_Summaries_fft_logdev.linfitloglog_lf_a2'	-0.515643	0.00213166	0.00674569
7093	1014	'MF_steps_ahead_arma_3_1_6_meandiffrms'	'model,prediction'	'MF_steps_ahead_arma_3_1_6.meandiffrms'	0.515608	0.00213337	0.00674569
189	193	'AC_nl_223'	'correlation,nonlinearautocorr'	'AC_nl_223'	0.515559	0.00213585	0.00674569
3517	878	'SB_MotifTwo_diff_ddud'	'symbolic,motifs'	'SB_MotifTwo_diff.ddud'	-0.515552	0.00213616	0.00674569
524	251	'CO_glscf_2_5_4'	'correlation,glscf'	'CO_glscf_2_5_4'	0.51553	0.00213729	0.00674569
7106	1015	'MF_FitSubsegments_arsbc_uniform_25_01_sbcs_min'	'model,prediction,arfit'	'MF_FitSubsegments_arsbc_uniform_25_01.sbcs_min'	-0.515515	0.00213804	0.00674569
6995	1010	'PP_ModelFit_ar_2_rmserrrat_peaks_08_d1'	'preprocessing,trend'	'PP_ModelFit_ar_2.rmserrrat_peaks_08_d1'	0.515487	0.0021394	0.00674569
202	135	'firstMin_mi-gaussian'	'correlation,AMI'	'CO_FirstMin_mi-gaussian'	0.515441	0.00214174	0.00674569
310	713	'IN_AutoMutualInfoStats_40_gaussian_fmmi'	'information,correlation,AMI'	'IN_AutoMutualInfoStats_40_gaussian.fmmi'	0.515441	0.00214174	0.00674569
870	514	'EN_CID_minCE1'	'entropy,distribution'	'EN_CID.minCE1'	-0.515422	0.00214268	0.00674569
1135	711	'CO_trev_ac_abs'	'correlation,nonlinear'	'CO_trev_ac.abs'	0.51542	0.00214276	0.00674569
2486	807	'FC_Surprise_T1_20_tau_m2quad_500_min'	'information,symbolic'	'FC_Surprise_T1_20_tau_m2quad_500.min'	-0.515416	0.002143	0.00674569
259	216	'CO_HistogramAMI_quantiles_5_3'	'information,correlation,AMI'	'CO_HistogramAMI_quantiles_5.ami3'	0.515405	0.00214355	0.00674569
244	213	'CO_HistogramAMI_even_5_3'	'information,correlation,AMI'	'CO_HistogramAMI_even_5.ami3'	0.515381	0.00214476	0.00674569
7754	1051	'MD_hrv_classic_pnn5'	'medical'	'MD_hrv_classic.pnn5'	-0.515361	0.00214573	0.00674569
1530	742	'CO_Embed2_Basic_1_ratdiag01'	'correlation'	'CO_Embed2_Basic_1.ratdiag01'	0.51528	0.00214979	0.00674569
308	713	'IN_AutoMutualInfoStats_40_gaussian_stdami'	'information,correlation,AMI'	'IN_AutoMutualInfoStats_40_gaussian.stdami'	0.51528	0.00214979	0.00674569
7497	1033	'MF_ARMA_orders_1_6_1_4_aic_min'	'model'	'MF_ARMA_orders_1_6_1_4.aic_min'	-0.51528	0.00214979	0.00674569
2776	828	'EN_mse_1-10_2_015_diff1_minSampEn'	'entropy,sampen,controlen,mse'	'EN_mse_1-10_2_015_diff1.minSampEn'	0.515249	0.00215136	0.00674569
7775	1052	'CP_ML_StepDetect_l1pwc_10_meanstepintgt3'	'stepdetection'	'CP_ML_StepDetect_l1pwc_10.meanstepintgt3'	-0.515248	0.00215138	0.00674569
4015	897	'SC_FluctAnal_2_rsrange_50_logi_stdssr'	'scaling'	'SC_FluctAnal_2_rsrange_50_logi.stdssr'	0.515229	0.00215235	0.00674569
6969	1008	'NL_embed_PCA_1_10_nto80'	'embedding,pca'	'NL_embed_PCA_1_10.nto80'	-0.515145	0.00215659	0.00674569
6622	990	'WL_cwt_sym2_32_gam1'	'wavelet,cwt'	'WL_cwt_sym2_32.gam1'	-0.515116	0.00215803	0.00674569
4714	911	'SP_Summaries_fft_logdev_linfitsemilog_all_sigma'	'spectral'	'SP_Summaries_fft_logdev.linfitsemilog_all_sigma'	0.515103	0.00215872	0.00674569
4715	911	'SP_Summaries_fft_logdev_linfitsemilog_all_sea1'	'spectral'	'SP_Summaries_fft_logdev.linfitsemilog_all_sea1'	0.515103	0.00215872	0.00674569
4718	911	'SP_Summaries_fft_logdev_area_2_2'	'spectral'	'SP_Summaries_fft_logdev.area_2_2'	-0.51507	0.00216038	0.00674569
6347	976	'PP_Compare_rav10_statav6'	'preprocessing,raw,stationarity'	'PP_Compare_rav10.statav6'	-0.515025	0.00216262	0.00674569
4307	908	'SP_Summaries_pgram_hamm_fpoly2_sse'	'spectral'	'SP_Summaries_pgram_hamm.fpoly2_sse'	0.514974	0.0021652	0.00674569
4711	911	'SP_Summaries_fft_logdev_linfitsemilog_all_a1'	'spectral'	'SP_Summaries_fft_logdev.linfitsemilog_all_a1'	0.514972	0.00216529	0.00674569
2605	815	'PH_Walker_biasprop_05_01_w_max'	'trend'	'PH_Walker_biasprop_05_01.w_max'	0.514932	0.00216736	0.00674569
1776	761	'DN_RemovePoints_max_08_sumabsacfdiff'	'correlation,outliers'	'DN_RemovePoints_max_08.sumabsacfdiff'	0.514922	0.00216787	0.00674569
4103	901	'SC_FluctAnal_2_dfa_50_2_logi_se1'	'scaling'	'SC_FluctAnal_2_dfa_50_2_logi.se1'	0.514911	0.0021684	0.00674569
4104	901	'SC_FluctAnal_2_dfa_50_2_logi_se2'	'scaling'	'SC_FluctAnal_2_dfa_50_2_logi.se2'	0.514911	0.0021684	0.00674569
6774	1002	'MF_arfit_1_8_sbc_fpe_2'	'modelfit,arfit'	'MF_arfit_1_8_sbc.fpe_2'	-0.514908	0.00216855	0.00674569
6775	1002	'MF_arfit_1_8_sbc_fpe_3'	'modelfit,arfit'	'MF_arfit_1_8_sbc.fpe_3'	-0.514908	0.00216855	0.00674569
6777	1002	'MF_arfit_1_8_sbc_fpe_5'	'modelfit,arfit'	'MF_arfit_1_8_sbc.fpe_5'	-0.514908	0.00216855	0.00674569
6778	1002	'MF_arfit_1_8_sbc_fpe_6'	'modelfit,arfit'	'MF_arfit_1_8_sbc.fpe_6'	-0.514908	0.00216855	0.00674569
6779	1002	'MF_arfit_1_8_sbc_fpe_7'	'modelfit,arfit'	'MF_arfit_1_8_sbc.fpe_7'	-0.514908	0.00216855	0.00674569
6780	1002	'MF_arfit_1_8_sbc_fpe_8'	'modelfit,arfit'	'MF_arfit_1_8_sbc.fpe_8'	-0.514908	0.00216855	0.00674569
6781	1002	'MF_arfit_1_8_sbc_minfpe'	'modelfit,arfit'	'MF_arfit_1_8_sbc.minfpe'	-0.514908	0.00216855	0.00674569
7178	1021	'MF_CompareTestSets_y_ar_best_uniform_25_01_1_rmserr_mean'	'model,prediction,arfit,stationarity'	'MF_CompareTestSets_y_ar_best_uniform_25_01_1.rmserr_mean'	-0.514908	0.00216855	0.00674569
7219	1023	'MF_CompareTestSets_y_ss_2_uniform_25_01_1_rmserr_median'	'model,prediction,stationarity'	'MF_CompareTestSets_y_ss_2_uniform_25_01_1.rmserr_median'	-0.514908	0.00216855	0.00674569
7222	1023	'MF_CompareTestSets_y_ss_2_uniform_25_01_1_mabserr_mean'	'model,prediction,stationarity'	'MF_CompareTestSets_y_ss_2_uniform_25_01_1.mabserr_mean'	-0.514908	0.00216855	0.00674569
7238	1024	'MF_StateSpaceCompOrder_8_minaic'	'model'	'MF_StateSpaceCompOrder_8.minaic'	-0.514908	0.00216855	0.00674569
7251	1025	'MF_StateSpace_n4sid_1_05_1_m_aic'	'model'	'MF_StateSpace_n4sid_1_05_1.m_aic'	-0.514908	0.00216855	0.00674569
7470	1032	'MF_armax_2_2_05_1_aic'	'model'	'MF_armax_2_2_05_1.aic'	-0.514908	0.00216855	0.00674569
7501	1033	'MF_ARMA_orders_1_6_1_4_mean_all_aics'	'model'	'MF_ARMA_orders_1_6_1_4.mean_all_aics'	-0.514908	0.00216855	0.00674569
491	218	'CO_glscf_1_1_1'	'correlation,glscf'	'CO_glscf_1_1_1'	0.514902	0.00216884	0.00674569
6355	976	'PP_Compare_rav10_swss2_2'	'preprocessing,raw,stationarity'	'PP_Compare_rav10.swss2_2'	-0.514881	0.00216993	0.00674569
2950	832	'EN_Randomize_permute_ac2fexpa'	'entropy,slow'	'EN_Randomize_permute.ac2fexpa'	0.514839	0.00217205	0.00674883
3071	840	'FC_LocalSimple_median5_stderr'	'forecasting'	'FC_LocalSimple_median5.stderr'	-0.51474	0.00217705	0.00675641
2494	808	'FC_Surprise_T1_50_tau_m2quad_500_min'	'information,symbolic'	'FC_Surprise_T1_50_tau_m2quad_500.min'	-0.514735	0.00217732	0.00675641
245	213	'CO_HistogramAMI_even_5_4'	'information,correlation,AMI'	'CO_HistogramAMI_even_5.ami4'	0.514714	0.00217839	0.00675641
144	148	'AC_nl_24'	'correlation,nonlinearautocorr'	'AC_nl_24'	0.514683	0.00217995	0.00675641
4499	909	'SP_Summaries_welch_rect_logarea_5_4'	'spectral'	'SP_Summaries_welch_rect.logarea_5_4'	-0.514659	0.00218118	0.00675641
4623	910	'SP_Summaries_fft_logarea_5_4'	'spectral'	'SP_Summaries_fft.logarea_5_4'	-0.514659	0.00218118	0.00675641
242	213	'CO_HistogramAMI_even_5_1'	'information,correlation,AMI'	'CO_HistogramAMI_even_5.ami1'	0.514637	0.00218233	0.00675652
3313	866	'ST_LocalExtrema_l50_minabsmin'	'distribution,stationarity'	'ST_LocalExtrema_l50.minabsmin'	-0.514486	0.00219	0.00676533
7393	1029	'MF_CompareAR_1_10_05_bestaic'	'model'	'MF_CompareAR_1_10_05.bestaic'	-0.514468	0.00219093	0.00676533
2326	786	'FC_Surprise_T2_100_4_q_500_std'	'information,symbolic'	'FC_Surprise_T2_100_4_q_500.std'	0.514463	0.00219115	0.00676533
3548	879	'SB_MotifTwo_mean_ddud'	'symbolic,motifs'	'SB_MotifTwo_mean.ddud'	-0.514451	0.00219177	0.00676533
3040	838	'FC_LoopLocalSimple_mean_stderr_peakpos'	'forecasting'	'FC_LoopLocalSimple_mean.stderr_peakpos'	0.514419	0.00219341	0.00676533
145	149	'AC_nl_135'	'correlation,nonlinearautocorr'	'AC_nl_135'	0.514419	0.00219342	0.00676533
4744	911	'SP_Summaries_fft_logdev_area_5_3'	'spectral'	'SP_Summaries_fft_logdev.area_5_3'	-0.514412	0.0021938	0.00676533
2706	821	'EN_SampEn_5_01_sampen1'	'entropy,sampen'	'EN_SampEn_5_01.sampen1'	-0.514404	0.0021942	0.00676533
1611	746	'PH_ForcePotential_dblwell_1_05_02_ac1'	'dynamicalSystem'	'PH_ForcePotential_dblwell_1_05_02.ac1'	-0.514384	0.00219522	0.00676533
2488	807	'FC_Surprise_T1_20_tau_m2quad_500_mean'	'information,symbolic'	'FC_Surprise_T1_20_tau_m2quad_500.mean'	-0.514262	0.00220147	0.00677616
7820	1057	'ST_MomentCorr_002_02_median_iqr_none_density'	'statistics'	'ST_MomentCorr_002_02_median_iqr_none.density'	0.514259	0.00220161	0.00677616
1845	766	'CO_StickAngles_y_std_p'	'correlation'	'CO_StickAngles_y.std_p'	-0.51425	0.00220208	0.00677616
2780	828	'EN_mse_1-10_2_015_diff1_cvSampEn'	'entropy,sampen,controlen,mse'	'EN_mse_1-10_2_015_diff1.cvSampEn'	-0.514189	0.00220522	0.0067767
2622	816	'PH_Walker_biasprop_01_05_w_ac2'	'trend'	'PH_Walker_biasprop_01_05.w_ac2'	0.514179	0.00220573	0.0067767
2527	811	'PH_Walker_prop_01_sw_meanabsdiff'	'trend'	'PH_Walker_prop_01.sw_meanabsdiff'	-0.514161	0.00220665	0.0067767
2443	801	'FC_Surprise_dist_5_1_m2quad_500_median'	'information,symbolic'	'FC_Surprise_dist_5_1_m2quad_500.median'	-0.514145	0.00220748	0.0067767
1366	734	'SB_TransitionMatrix_51_TD1'	'symbolic,transitionmat'	'SB_TransitionMatrix_51.TD1'	0.514137	0.00220785	0.0067767
372	714	'IN_AutoMutualInfoStats_40_kraskov1_4_pcrossmean'	'information,correlation,AMI'	'IN_AutoMutualInfoStats_40_kraskov1_4.pcrossmean'	-0.514094	0.00221011	0.0067802
3511	878	'SB_MotifTwo_diff_udu'	'symbolic,motifs'	'SB_MotifTwo_diff.udu'	-0.514053	0.00221217	0.00678274
3442	873	'EX_MovingThreshold_1_01_meanq'	'outliers'	'EX_MovingThreshold_1_01.meanq'	-0.514034	0.00221317	0.00678274
6201	971	'PP_Compare_medianf4_swss5_1'	'preprocessing,raw,stationarity'	'PP_Compare_medianf4.swss5_1'	-0.51401	0.0022144	0.00678307
2516	810	'FC_Surprise_T2_100_tau_m2quad_500_std'	'information,symbolic'	'FC_Surprise_T2_100_tau_m2quad_500.std'	0.51395	0.00221752	0.00678597
1118	707	'CO_tc3_mi_denom'	'correlation,nonlinear'	'CO_tc3_mi.denom'	-0.513948	0.00221759	0.00678597
4318	908	'SP_Summaries_pgram_hamm_ylogareatopeak'	'spectral'	'SP_Summaries_pgram_hamm.ylogareatopeak'	0.51389	0.00222062	0.00678676
893	534	'EN_DistributionEntropy_hist_50_0'	'entropy'	'EN_DistributionEntropy_hist_50_0'	-0.513868	0.00222174	0.00678676
6596	989	'WL_cwt_db3_32_gam1'	'wavelet,cwt'	'WL_cwt_db3_32.gam1'	-0.513867	0.00222181	0.00678676
3135	846	'FC_LocalSimple_lfittau_ac2'	'forecasting'	'FC_LocalSimple_lfittau.ac2'	0.513857	0.00222232	0.00678676
247	214	'CO_HistogramAMI_even_10_1'	'information,correlation,AMI'	'CO_HistogramAMI_even_10.ami1'	0.513793	0.00222563	0.00679344
2491	807	'FC_Surprise_T1_20_tau_m2quad_500_uq'	'information,symbolic'	'FC_Surprise_T1_20_tau_m2quad_500.uq'	-0.513707	0.00223008	0.00680147
170	174	'AC_nl_012'	'correlation,nonlinearautocorr'	'AC_nl_012'	0.513699	0.00223051	0.00680147
2714	822	'EN_SampEn_5_015_sampen2'	'entropy,sampen'	'EN_SampEn_5_015.sampen2'	-0.513584	0.00223648	0.00680941
2720	823	'EN_SampEn_5_02_sampen1'	'entropy,sampen'	'EN_SampEn_5_02.sampen1'	-0.513584	0.00223648	0.00680941
2727	824	'EN_SampEn_5_03_sampen1'	'entropy,sampen'	'EN_SampEn_5_03.sampen1'	-0.513584	0.00223648	0.00680941
366	714	'IN_AutoMutualInfoStats_40_kraskov1_4_pmaxima'	'information,correlation,AMI'	'IN_AutoMutualInfoStats_40_kraskov1_4.pmaxima'	-0.513487	0.0022415	0.00680989
523	250	'CO_glscf_2_5_3'	'correlation,glscf'	'CO_glscf_2_5_3'	0.513475	0.00224211	0.00680989
6641	992	'WL_DetailCoeffs_db3_max_max_median'	'wavelet'	'WL_DetailCoeffs_db3_max.max_median'	-0.513434	0.00224429	0.00680989
1197	723	'CO_AddNoise_1_even_10_fitlina'	'correlation,AMI,entropy'	'CO_AddNoise_1_even_10.fitlina'	-0.513424	0.00224476	0.00680989
1264	727	'CO_AddNoise_1_gaussian_ami_at_5'	'correlation,AMI,entropy'	'CO_AddNoise_1_gaussian.ami_at_5'	0.513424	0.00224476	0.00680989
1273	727	'CO_AddNoise_1_gaussian_fitlinb'	'correlation,AMI,entropy'	'CO_AddNoise_1_gaussian.fitlinb'	0.513424	0.00224476	0.00680989
6994	1010	'PP_ModelFit_ar_2_rmserrrat_peaks_08'	'preprocessing,trend'	'PP_ModelFit_ar_2.rmserrrat_peaks_08'	0.513408	0.00224562	0.00680989
7103	1015	'MF_FitSubsegments_arsbc_uniform_25_01_sbcs_mean'	'model,prediction,arfit'	'MF_FitSubsegments_arsbc_uniform_25_01.sbcs_mean'	-0.513408	0.00224562	0.00680989
[truncated: 4,063 more rows]
